# Supplementary material for: Identification of microRNAs associated with allergic airway disease using a genetically diverse mouse population
Source: BMC Genomics. 2015 Aug 25;16(1):633. doi: 10.1186/s12864-015-1732-9 (PMC4548451; doi:10.1186/s12864-015-1732-9)
Supplement: Additional file 2: — qPCR-based measurements of miRNAs in preCC mice. [file 12864_2015_1732_MOESM2_ESM.txt]

subjectname	microRNA	cq
OR1009m158	U6 snRNA	25.09
OR1009m158	mmu-miR-10a	30.25
OR1009m158	mmu-miR-127	31.88667
OR1009m158	mmu-miR-132	31
OR1009m158	mmu-miR-133a	31.97667
OR1009m158	mmu-miR-139-5p	30.25
OR1009m158	mmu-miR-146b	28.59333
OR1009m158	mmu-miR-148b	29.88
OR1009m158	mmu-miR-151-5p	27.66333
OR1009m158	mmu-miR-17*	32.08667
OR1009m158	mmu-miR-181d	33.00333
OR1009m158	mmu-miR-182	30.86667
OR1009m158	mmu-miR-187	31.05333
OR1009m158	mmu-miR-192	31.40333
OR1009m158	mmu-miR-193*	32.96667
OR1009m158	mmu-miR-193b	32.54
OR1009m158	mmu-miR-194	31.56
OR1009m158	mmu-miR-200a	27.68333
OR1009m158	mmu-miR-203	33.94667
OR1009m158	mmu-miR-210	30.81333
OR1009m158	mmu-miR-221	28.03333
OR1009m158	mmu-miR-25	28.27
OR1009m158	mmu-miR-31	30.09333
OR1009m158	mmu-miR-322	26.81667
OR1009m158	mmu-miR-322*	31.00667
OR1009m158	mmu-miR-342-3p	28.18
OR1009m158	mmu-miR-34a	27.96333
OR1009m158	mmu-miR-34c	27.81333
OR1009m158	mmu-miR-351	29.61333
OR1009m158	mmu-miR-375	31.84333
OR1009m158	mmu-miR-379	34.06
OR1009m158	mmu-miR-451	25.03
OR1009m158	mmu-miR-486	28.88333
OR1009m158	mmu-miR-489	40
OR1009m158	mmu-miR-497	27.75333
OR1009m158	mmu-miR-503	30.17
OR1009m158	mmu-miR-541	33.98667
OR1009m158	mmu-miR-652	28.24667
OR1009m158	mmu-miR-672	31.95
OR1009m158	mmu-miR-676	31.65
OR1009m158	mmu-miR-92b	30.72667
OR1057m169	U6 snRNA	23.57
OR1057m169	mmu-miR-10a	28.44333
OR1057m169	mmu-miR-127	31.87667
OR1057m169	mmu-miR-132	30.68333
OR1057m169	mmu-miR-133a	29.05333
OR1057m169	mmu-miR-139-5p	30.17333
OR1057m169	mmu-miR-146b	28.04
OR1057m169	mmu-miR-148b	29.07
OR1057m169	mmu-miR-151-5p	26.47333
OR1057m169	mmu-miR-17*	31.50333
OR1057m169	mmu-miR-181d	32.32667
OR1057m169	mmu-miR-182	30.73333
OR1057m169	mmu-miR-187	30.10333
OR1057m169	mmu-miR-192	30.46333
OR1057m169	mmu-miR-193*	31.74667
OR1057m169	mmu-miR-193b	30.89667
OR1057m169	mmu-miR-194	30.48667
OR1057m169	mmu-miR-200a	26.89
OR1057m169	mmu-miR-203	32.86667
OR1057m169	mmu-miR-210	30.11333
OR1057m169	mmu-miR-221	27.75333
OR1057m169	mmu-miR-25	27.99333
OR1057m169	mmu-miR-31	27.81333
OR1057m169	mmu-miR-322	25.98667
OR1057m169	mmu-miR-322*	29.68667
OR1057m169	mmu-miR-342-3p	27.41667
OR1057m169	mmu-miR-34a	27.25667
OR1057m169	mmu-miR-34c	27.41333
OR1057m169	mmu-miR-351	29.08
OR1057m169	mmu-miR-375	30.77333
OR1057m169	mmu-miR-379	34.55
OR1057m169	mmu-miR-451	24.21
OR1057m169	mmu-miR-486	28.50667
OR1057m169	mmu-miR-489	32.27333
OR1057m169	mmu-miR-497	26.41
OR1057m169	mmu-miR-503	30.01333
OR1057m169	mmu-miR-541	34.13667
OR1057m169	mmu-miR-652	26.94
OR1057m169	mmu-miR-672	31.28333
OR1057m169	mmu-miR-676	30.43333
OR1057m169	mmu-miR-92b	29.93333
OR1112m142	U6 snRNA	24.61
OR1112m142	mmu-miR-10a	29.56
OR1112m142	mmu-miR-127	32.45
OR1112m142	mmu-miR-132	31.66667
OR1112m142	mmu-miR-133a	32.77333
OR1112m142	mmu-miR-139-5p	31.73667
OR1112m142	mmu-miR-146b	30.34333
OR1112m142	mmu-miR-148b	29.88333
OR1112m142	mmu-miR-151-5p	27.3
OR1112m142	mmu-miR-17*	32.23667
OR1112m142	mmu-miR-181d	33.33667
OR1112m142	mmu-miR-182	31.38
OR1112m142	mmu-miR-187	31.52667
OR1112m142	mmu-miR-192	31.84
OR1112m142	mmu-miR-193*	33.34333
OR1112m142	mmu-miR-193b	32.00667
OR1112m142	mmu-miR-194	31.62
OR1112m142	mmu-miR-200a	27.46667
OR1112m142	mmu-miR-203	32.82667
OR1112m142	mmu-miR-210	30.52333
OR1112m142	mmu-miR-221	28.75667
OR1112m142	mmu-miR-25	28.27333
OR1112m142	mmu-miR-31	29.37667
OR1112m142	mmu-miR-322	26.94333
OR1112m142	mmu-miR-322*	30.81667
OR1112m142	mmu-miR-342-3p	29.12
OR1112m142	mmu-miR-34a	29.12
OR1112m142	mmu-miR-34c	27.37667
OR1112m142	mmu-miR-351	30.33333
OR1112m142	mmu-miR-375	31.77667
OR1112m142	mmu-miR-379	35.18
OR1112m142	mmu-miR-451	22.96
OR1112m142	mmu-miR-486	27.36
OR1112m142	mmu-miR-489	32.69
OR1112m142	mmu-miR-497	27.36333
OR1112m142	mmu-miR-503	30.76333
OR1112m142	mmu-miR-541	34.23333
OR1112m142	mmu-miR-652	28.45333
OR1112m142	mmu-miR-672	31.53667
OR1112m142	mmu-miR-676	31.52
OR1112m142	mmu-miR-92b	30.22333
OR1122m139	U6 snRNA	24.12
OR1122m139	mmu-miR-10a	29.22
OR1122m139	mmu-miR-127	31.81
OR1122m139	mmu-miR-132	30.68667
OR1122m139	mmu-miR-133a	30.92
OR1122m139	mmu-miR-139-5p	30.36667
OR1122m139	mmu-miR-146b	29.61667
OR1122m139	mmu-miR-148b	29.18333
OR1122m139	mmu-miR-151-5p	26.20667
OR1122m139	mmu-miR-17*	31.77
OR1122m139	mmu-miR-181d	31.26667
OR1122m139	mmu-miR-182	31.25
OR1122m139	mmu-miR-187	30.13333
OR1122m139	mmu-miR-192	30.83333
OR1122m139	mmu-miR-193*	32.17333
OR1122m139	mmu-miR-193b	31.49
OR1122m139	mmu-miR-194	30.86
OR1122m139	mmu-miR-200a	26.39667
OR1122m139	mmu-miR-203	32.59
OR1122m139	mmu-miR-210	30.02667
OR1122m139	mmu-miR-221	28.53667
OR1122m139	mmu-miR-25	28.07
OR1122m139	mmu-miR-31	28.37
OR1122m139	mmu-miR-322	25.97
OR1122m139	mmu-miR-322*	29.84333
OR1122m139	mmu-miR-342-3p	29.23667
OR1122m139	mmu-miR-34a	28.31333
OR1122m139	mmu-miR-34c	26.79667
OR1122m139	mmu-miR-351	28.96667
OR1122m139	mmu-miR-375	30.81333
OR1122m139	mmu-miR-379	34.35333
OR1122m139	mmu-miR-451	23.87
OR1122m139	mmu-miR-486	28.02667
OR1122m139	mmu-miR-489	32.60667
OR1122m139	mmu-miR-497	26.63333
OR1122m139	mmu-miR-503	29.81
OR1122m139	mmu-miR-541	33.43333
OR1122m139	mmu-miR-652	27.43667
OR1122m139	mmu-miR-672	31.01333
OR1122m139	mmu-miR-676	30.68333
OR1122m139	mmu-miR-92b	29.71667
OR113m87	U6 snRNA	24.74667
OR113m87	mmu-miR-10a	29.25
OR113m87	mmu-miR-127	31.63333
OR113m87	mmu-miR-132	31.08
OR113m87	mmu-miR-133a	30.75667
OR113m87	mmu-miR-139-5p	30.85667
OR113m87	mmu-miR-146b	30.35
OR113m87	mmu-miR-148b	29.49333
OR113m87	mmu-miR-151-5p	26.74333
OR113m87	mmu-miR-17*	31.88333
OR113m87	mmu-miR-181d	32.42
OR113m87	mmu-miR-182	29.95
OR113m87	mmu-miR-187	30.1
OR113m87	mmu-miR-192	30.94333
OR113m87	mmu-miR-193*	32.14667
OR113m87	mmu-miR-193b	30.45333
OR113m87	mmu-miR-194	31.12667
OR113m87	mmu-miR-200a	26.76667
OR113m87	mmu-miR-203	33.49667
OR113m87	mmu-miR-210	30.17
OR113m87	mmu-miR-221	28.31667
OR113m87	mmu-miR-25	28.45667
OR113m87	mmu-miR-31	28.21333
OR113m87	mmu-miR-322	25.77333
OR113m87	mmu-miR-322*	30.10667
OR113m87	mmu-miR-342-3p	28.68667
OR113m87	mmu-miR-34a	28.34
OR113m87	mmu-miR-34c	26.27667
OR113m87	mmu-miR-351	29.49333
OR113m87	mmu-miR-375	30.37333
OR113m87	mmu-miR-379	33.66667
OR113m87	mmu-miR-451	24.46333
OR113m87	mmu-miR-486	28.74
OR113m87	mmu-miR-489	33.67333
OR113m87	mmu-miR-497	26.82
OR113m87	mmu-miR-503	29.66
OR113m87	mmu-miR-541	33.64333
OR113m87	mmu-miR-652	27.65667
OR113m87	mmu-miR-672	30.71667
OR113m87	mmu-miR-676	30.69667
OR113m87	mmu-miR-92b	29.32667
OR1234m179	U6 snRNA	23.81333
OR1234m179	mmu-miR-10a	27.94667
OR1234m179	mmu-miR-127	32.44
OR1234m179	mmu-miR-132	31.18
OR1234m179	mmu-miR-133a	27.73
OR1234m179	mmu-miR-139-5p	30.37
OR1234m179	mmu-miR-146b	29.34667
OR1234m179	mmu-miR-148b	29.30333
OR1234m179	mmu-miR-151-5p	26.27333
OR1234m179	mmu-miR-17*	31.36
OR1234m179	mmu-miR-181d	31.32667
OR1234m179	mmu-miR-182	30.75667
OR1234m179	mmu-miR-187	29.89333
OR1234m179	mmu-miR-192	30.40333
OR1234m179	mmu-miR-193*	31.88667
OR1234m179	mmu-miR-193b	31.19333
OR1234m179	mmu-miR-194	30.48667
OR1234m179	mmu-miR-200a	26.50667
OR1234m179	mmu-miR-203	32.33
OR1234m179	mmu-miR-210	30.37333
OR1234m179	mmu-miR-221	27.55667
OR1234m179	mmu-miR-25	27.79333
OR1234m179	mmu-miR-31	27.86333
OR1234m179	mmu-miR-322	26.01667
OR1234m179	mmu-miR-322*	29.24
OR1234m179	mmu-miR-342-3p	28.33333
OR1234m179	mmu-miR-34a	28.31333
OR1234m179	mmu-miR-34c	27.06333
OR1234m179	mmu-miR-351	28.95
OR1234m179	mmu-miR-375	30.59
OR1234m179	mmu-miR-379	35.68333
OR1234m179	mmu-miR-451	23.13667
OR1234m179	mmu-miR-486	27.22
OR1234m179	mmu-miR-489	35.87333
OR1234m179	mmu-miR-497	26.43667
OR1234m179	mmu-miR-503	29.84
OR1234m179	mmu-miR-541	36.12333
OR1234m179	mmu-miR-652	27.68
OR1234m179	mmu-miR-672	30.75667
OR1234m179	mmu-miR-676	30.18667
OR1234m179	mmu-miR-92b	29.08667
OR1237m84	U6 snRNA	23.55667
OR1237m84	mmu-miR-10a	27.75667
OR1237m84	mmu-miR-127	30.81667
OR1237m84	mmu-miR-132	29.46
OR1237m84	mmu-miR-133a	25.97333
OR1237m84	mmu-miR-139-5p	28.30333
OR1237m84	mmu-miR-146b	27.86333
OR1237m84	mmu-miR-148b	28.09333
OR1237m84	mmu-miR-151-5p	25.56
OR1237m84	mmu-miR-17*	30.51
OR1237m84	mmu-miR-181d	31.10333
OR1237m84	mmu-miR-182	29.35
OR1237m84	mmu-miR-187	29.19333
OR1237m84	mmu-miR-192	29.72333
OR1237m84	mmu-miR-193*	31.55667
OR1237m84	mmu-miR-193b	30.2
OR1237m84	mmu-miR-194	29.11667
OR1237m84	mmu-miR-200a	25.08
OR1237m84	mmu-miR-203	31.22333
OR1237m84	mmu-miR-210	28.90333
OR1237m84	mmu-miR-221	27.53
OR1237m84	mmu-miR-25	26.57667
OR1237m84	mmu-miR-31	27.28667
OR1237m84	mmu-miR-322	24.83333
OR1237m84	mmu-miR-322*	28.70333
OR1237m84	mmu-miR-342-3p	28.22667
OR1237m84	mmu-miR-34a	27.49667
OR1237m84	mmu-miR-34c	24.52333
OR1237m84	mmu-miR-351	27.70667
OR1237m84	mmu-miR-375	28.38333
OR1237m84	mmu-miR-379	32.88333
OR1237m84	mmu-miR-451	21.58
OR1237m84	mmu-miR-486	25.93
OR1237m84	mmu-miR-489	29.64
OR1237m84	mmu-miR-497	25.59
OR1237m84	mmu-miR-503	28.29333
OR1237m84	mmu-miR-541	33.30333
OR1237m84	mmu-miR-652	26.34667
OR1237m84	mmu-miR-672	30.23333
OR1237m84	mmu-miR-676	29.6
OR1237m84	mmu-miR-92b	28.20667
OR1246m70	U6 snRNA	25.03
OR1246m70	mmu-miR-10a	29.42667
OR1246m70	mmu-miR-127	31.93333
OR1246m70	mmu-miR-132	31.42333
OR1246m70	mmu-miR-133a	30.32
OR1246m70	mmu-miR-139-5p	31.32
OR1246m70	mmu-miR-146b	29.46667
OR1246m70	mmu-miR-148b	29.67667
OR1246m70	mmu-miR-151-5p	27.44667
OR1246m70	mmu-miR-17*	32.30667
OR1246m70	mmu-miR-181d	32.17
OR1246m70	mmu-miR-182	30.90667
OR1246m70	mmu-miR-187	30.34333
OR1246m70	mmu-miR-192	31.25
OR1246m70	mmu-miR-193*	32.62333
OR1246m70	mmu-miR-193b	32.02666
OR1246m70	mmu-miR-194	31.27667
OR1246m70	mmu-miR-200a	26.91
OR1246m70	mmu-miR-203	32.27
OR1246m70	mmu-miR-210	30.67667
OR1246m70	mmu-miR-221	28.22667
OR1246m70	mmu-miR-25	28.53667
OR1246m70	mmu-miR-31	28.57333
OR1246m70	mmu-miR-322	26.54
OR1246m70	mmu-miR-322*	30.57333
OR1246m70	mmu-miR-342-3p	29.54667
OR1246m70	mmu-miR-34a	29.04333
OR1246m70	mmu-miR-34c	27.13
OR1246m70	mmu-miR-351	29.16667
OR1246m70	mmu-miR-375	30.04333
OR1246m70	mmu-miR-379	34.10333
OR1246m70	mmu-miR-451	24.07333
OR1246m70	mmu-miR-486	28.71
OR1246m70	mmu-miR-489	34.29333
OR1246m70	mmu-miR-497	27.25
OR1246m70	mmu-miR-503	30.17
OR1246m70	mmu-miR-541	33.87333
OR1246m70	mmu-miR-652	28.08333
OR1246m70	mmu-miR-672	31.26
OR1246m70	mmu-miR-676	30.99667
OR1246m70	mmu-miR-92b	29.36667
OR125m64	U6 snRNA	24
OR125m64	mmu-miR-10a	28.27
OR125m64	mmu-miR-127	30.10667
OR125m64	mmu-miR-132	30.28
OR125m64	mmu-miR-133a	26.53667
OR125m64	mmu-miR-139-5p	29.79
OR125m64	mmu-miR-146b	27.51667
OR125m64	mmu-miR-148b	28.64667
OR125m64	mmu-miR-151-5p	26.13333
OR125m64	mmu-miR-17*	30.84
OR125m64	mmu-miR-181d	31.20667
OR125m64	mmu-miR-182	29.89667
OR125m64	mmu-miR-187	29.71
OR125m64	mmu-miR-192	31.18667
OR125m64	mmu-miR-193*	31.90667
OR125m64	mmu-miR-193b	30.08333
OR125m64	mmu-miR-194	30.84667
OR125m64	mmu-miR-200a	26.19
OR125m64	mmu-miR-203	32.58333
OR125m64	mmu-miR-210	29.29333
OR125m64	mmu-miR-221	27.28667
OR125m64	mmu-miR-25	27.14
OR125m64	mmu-miR-31	28.23333
OR125m64	mmu-miR-322	26.11667
OR125m64	mmu-miR-322*	29.52
OR125m64	mmu-miR-342-3p	28.41
OR125m64	mmu-miR-34a	27.91333
OR125m64	mmu-miR-34c	25.60333
OR125m64	mmu-miR-351	28.30333
OR125m64	mmu-miR-375	28.65667
OR125m64	mmu-miR-379	32.93333
OR125m64	mmu-miR-451	22.51667
OR125m64	mmu-miR-486	26.89667
OR125m64	mmu-miR-489	34.81334
OR125m64	mmu-miR-497	26.46667
OR125m64	mmu-miR-503	29.62
OR125m64	mmu-miR-541	32.16
OR125m64	mmu-miR-652	26.87333
OR125m64	mmu-miR-672	30.30667
OR125m64	mmu-miR-676	29.77667
OR125m64	mmu-miR-92b	27.23667
OR1390m66	U6 snRNA	24.44
OR1390m66	mmu-miR-10a	28.87667
OR1390m66	mmu-miR-127	31.65333
OR1390m66	mmu-miR-132	31.40667
OR1390m66	mmu-miR-133a	31.15
OR1390m66	mmu-miR-139-5p	31.32333
OR1390m66	mmu-miR-146b	28.95667
OR1390m66	mmu-miR-148b	29.23667
OR1390m66	mmu-miR-151-5p	26.73
OR1390m66	mmu-miR-17*	31.66667
OR1390m66	mmu-miR-181d	32.08334
OR1390m66	mmu-miR-182	31.04667
OR1390m66	mmu-miR-187	30.58333
OR1390m66	mmu-miR-192	30.98
OR1390m66	mmu-miR-193*	31.95667
OR1390m66	mmu-miR-193b	31.85667
OR1390m66	mmu-miR-194	30.49
OR1390m66	mmu-miR-200a	25.86667
OR1390m66	mmu-miR-203	31.19
OR1390m66	mmu-miR-210	30.13
OR1390m66	mmu-miR-221	28.46333
OR1390m66	mmu-miR-25	28.06667
OR1390m66	mmu-miR-31	28.23333
OR1390m66	mmu-miR-322	25.79333
OR1390m66	mmu-miR-322*	30.09
OR1390m66	mmu-miR-342-3p	29.50333
OR1390m66	mmu-miR-34a	28.28667
OR1390m66	mmu-miR-34c	26.30667
OR1390m66	mmu-miR-351	28.79667
OR1390m66	mmu-miR-375	29.71667
OR1390m66	mmu-miR-379	33.395
OR1390m66	mmu-miR-451	24.00333
OR1390m66	mmu-miR-486	28.07333
OR1390m66	mmu-miR-489	33.7
OR1390m66	mmu-miR-497	26.60667
OR1390m66	mmu-miR-503	29.73667
OR1390m66	mmu-miR-541	34.31333
OR1390m66	mmu-miR-652	27.36333
OR1390m66	mmu-miR-672	31.08
OR1390m66	mmu-miR-676	30.33333
OR1390m66	mmu-miR-92b	29.30333
OR13m69	U6 snRNA	23.50333
OR13m69	mmu-miR-10a	28.33
OR13m69	mmu-miR-127	31.68
OR13m69	mmu-miR-132	31.05
OR13m69	mmu-miR-133a	30.97333
OR13m69	mmu-miR-139-5p	30.06667
OR13m69	mmu-miR-146b	29.57
OR13m69	mmu-miR-148b	28.96667
OR13m69	mmu-miR-151-5p	26.17333
OR13m69	mmu-miR-17*	31.47667
OR13m69	mmu-miR-181d	32.02
OR13m69	mmu-miR-182	30.37667
OR13m69	mmu-miR-187	30.06
OR13m69	mmu-miR-192	30.46667
OR13m69	mmu-miR-193*	31.42
OR13m69	mmu-miR-193b	30.32667
OR13m69	mmu-miR-194	30.66
OR13m69	mmu-miR-200a	26.27
OR13m69	mmu-miR-203	31.77
OR13m69	mmu-miR-210	29.49333
OR13m69	mmu-miR-221	27.43667
OR13m69	mmu-miR-25	27.71
OR13m69	mmu-miR-31	27.81333
OR13m69	mmu-miR-322	26.09667
OR13m69	mmu-miR-322*	29.83667
OR13m69	mmu-miR-342-3p	28.43333
OR13m69	mmu-miR-34a	28.43333
OR13m69	mmu-miR-34c	26.29667
OR13m69	mmu-miR-351	29.15667
OR13m69	mmu-miR-375	30.00667
OR13m69	mmu-miR-379	34.54667
OR13m69	mmu-miR-451	23.2
OR13m69	mmu-miR-486	26.68
OR13m69	mmu-miR-489	34.24
OR13m69	mmu-miR-497	26.37667
OR13m69	mmu-miR-503	29.85667
OR13m69	mmu-miR-541	34.16667
OR13m69	mmu-miR-652	27.44333
OR13m69	mmu-miR-672	30.51333
OR13m69	mmu-miR-676	29.89333
OR13m69	mmu-miR-92b	29.15
OR1401m157	U6 snRNA	24.45667
OR1401m157	mmu-miR-10a	28.97333
OR1401m157	mmu-miR-127	32.13
OR1401m157	mmu-miR-132	31.30667
OR1401m157	mmu-miR-133a	31.10667
OR1401m157	mmu-miR-139-5p	30.91
OR1401m157	mmu-miR-146b	28.28667
OR1401m157	mmu-miR-148b	29.13333
OR1401m157	mmu-miR-151-5p	26.32667
OR1401m157	mmu-miR-17*	31.92
OR1401m157	mmu-miR-181d	31.32333
OR1401m157	mmu-miR-182	30.31
OR1401m157	mmu-miR-187	29.86
OR1401m157	mmu-miR-192	31.11333
OR1401m157	mmu-miR-193*	32.24333
OR1401m157	mmu-miR-193b	31.70333
OR1401m157	mmu-miR-194	30.61
OR1401m157	mmu-miR-200a	26.14
OR1401m157	mmu-miR-203	32.01
OR1401m157	mmu-miR-210	30.12
OR1401m157	mmu-miR-221	28.36667
OR1401m157	mmu-miR-25	27.85333
OR1401m157	mmu-miR-31	28.21333
OR1401m157	mmu-miR-322	25.70333
OR1401m157	mmu-miR-322*	30.06
OR1401m157	mmu-miR-342-3p	28.49
OR1401m157	mmu-miR-34a	28.14667
OR1401m157	mmu-miR-34c	26.33333
OR1401m157	mmu-miR-351	29.47
OR1401m157	mmu-miR-375	29.18667
OR1401m157	mmu-miR-379	34.08667
OR1401m157	mmu-miR-451	22.77
OR1401m157	mmu-miR-486	27.13667
OR1401m157	mmu-miR-489	31.97667
OR1401m157	mmu-miR-497	26.8
OR1401m157	mmu-miR-503	30.29
OR1401m157	mmu-miR-541	35.12667
OR1401m157	mmu-miR-652	27.235
OR1401m157	mmu-miR-672	31.15667
OR1401m157	mmu-miR-676	30.80333
OR1401m157	mmu-miR-92b	29.33
OR1427m53	U6 snRNA	24.67333
OR1427m53	mmu-miR-10a	30.13333
OR1427m53	mmu-miR-127	32.95667
OR1427m53	mmu-miR-132	29.96
OR1427m53	mmu-miR-133a	32.45333
OR1427m53	mmu-miR-139-5p	30.69667
OR1427m53	mmu-miR-146b	29.29667
OR1427m53	mmu-miR-148b	29.94333
OR1427m53	mmu-miR-151-5p	28.17667
OR1427m53	mmu-miR-17*	31.40333
OR1427m53	mmu-miR-181d	33.40667
OR1427m53	mmu-miR-182	32.01
OR1427m53	mmu-miR-187	32.11
OR1427m53	mmu-miR-192	32.55333
OR1427m53	mmu-miR-193*	34.02
OR1427m53	mmu-miR-193b	33.11
OR1427m53	mmu-miR-194	32.24
OR1427m53	mmu-miR-200a	27.97
OR1427m53	mmu-miR-203	33.035
OR1427m53	mmu-miR-210	31.09
OR1427m53	mmu-miR-221	28.06333
OR1427m53	mmu-miR-25	29.10667
OR1427m53	mmu-miR-31	30.21
OR1427m53	mmu-miR-322	27.55333
OR1427m53	mmu-miR-322*	32.30667
OR1427m53	mmu-miR-342-3p	28.54
OR1427m53	mmu-miR-34a	28.42667
OR1427m53	mmu-miR-34c	28.05
OR1427m53	mmu-miR-351	31.28333
OR1427m53	mmu-miR-375	32.05333
OR1427m53	mmu-miR-379	35.31
OR1427m53	mmu-miR-451	24.85
OR1427m53	mmu-miR-486	29.61333
OR1427m53	mmu-miR-489	40
OR1427m53	mmu-miR-497	28.36
OR1427m53	mmu-miR-503	30.81667
OR1427m53	mmu-miR-541	34.32
OR1427m53	mmu-miR-652	28.39
OR1427m53	mmu-miR-672	32.31333
OR1427m53	mmu-miR-676	32.25333
OR1427m53	mmu-miR-92b	31.45333
OR1496m138	U6 snRNA	24.47
OR1496m138	mmu-miR-10a	28.35333
OR1496m138	mmu-miR-127	31.67
OR1496m138	mmu-miR-132	31.34333
OR1496m138	mmu-miR-133a	29.03333
OR1496m138	mmu-miR-139-5p	29.65333
OR1496m138	mmu-miR-146b	30.07333
OR1496m138	mmu-miR-148b	28.88667
OR1496m138	mmu-miR-151-5p	26.16667
OR1496m138	mmu-miR-17*	31.59
OR1496m138	mmu-miR-181d	31.94666
OR1496m138	mmu-miR-182	30.45
OR1496m138	mmu-miR-187	29.7
OR1496m138	mmu-miR-192	30.19
OR1496m138	mmu-miR-193*	31.75667
OR1496m138	mmu-miR-193b	31.12667
OR1496m138	mmu-miR-194	30
OR1496m138	mmu-miR-200a	25.85667
OR1496m138	mmu-miR-203	31.91667
OR1496m138	mmu-miR-210	29.64333
OR1496m138	mmu-miR-221	27.87333
OR1496m138	mmu-miR-25	27.67333
OR1496m138	mmu-miR-31	28.77333
OR1496m138	mmu-miR-322	25.74333
OR1496m138	mmu-miR-322*	29.52
OR1496m138	mmu-miR-342-3p	30.46
OR1496m138	mmu-miR-34a	27.84
OR1496m138	mmu-miR-34c	25.45333
OR1496m138	mmu-miR-351	29.74
OR1496m138	mmu-miR-375	29.67667
OR1496m138	mmu-miR-379	34.39667
OR1496m138	mmu-miR-451	23.22333
OR1496m138	mmu-miR-486	27.19667
OR1496m138	mmu-miR-489	34.31333
OR1496m138	mmu-miR-497	26.45
OR1496m138	mmu-miR-503	29.51333
OR1496m138	mmu-miR-541	34.56333
OR1496m138	mmu-miR-652	27.5
OR1496m138	mmu-miR-672	30.69333
OR1496m138	mmu-miR-676	30.27667
OR1496m138	mmu-miR-92b	28.98667
OR1515m165	U6 snRNA	24.63667
OR1515m165	mmu-miR-10a	29.33
OR1515m165	mmu-miR-127	30.86333
OR1515m165	mmu-miR-132	30.77667
OR1515m165	mmu-miR-133a	27.04333
OR1515m165	mmu-miR-139-5p	30.04667
OR1515m165	mmu-miR-146b	28.67667
OR1515m165	mmu-miR-148b	29.31667
OR1515m165	mmu-miR-151-5p	26.70667
OR1515m165	mmu-miR-17*	31.85667
OR1515m165	mmu-miR-181d	32.53
OR1515m165	mmu-miR-182	31
OR1515m165	mmu-miR-187	30.02667
OR1515m165	mmu-miR-192	31.19667
OR1515m165	mmu-miR-193*	32.56
OR1515m165	mmu-miR-193b	31.69
OR1515m165	mmu-miR-194	31.19333
OR1515m165	mmu-miR-200a	26.59
OR1515m165	mmu-miR-203	33.03333
OR1515m165	mmu-miR-210	30.31
OR1515m165	mmu-miR-221	28.18
OR1515m165	mmu-miR-25	28.11
OR1515m165	mmu-miR-31	28.3
OR1515m165	mmu-miR-322	26.83333
OR1515m165	mmu-miR-322*	31.18333
OR1515m165	mmu-miR-342-3p	27.97333
OR1515m165	mmu-miR-34a	28.71667
OR1515m165	mmu-miR-34c	27.26333
OR1515m165	mmu-miR-351	30.14667
OR1515m165	mmu-miR-375	30.24333
OR1515m165	mmu-miR-379	33.26333
OR1515m165	mmu-miR-451	23.73
OR1515m165	mmu-miR-486	28.66
OR1515m165	mmu-miR-489	33.55
OR1515m165	mmu-miR-497	27.16667
OR1515m165	mmu-miR-503	30.65333
OR1515m165	mmu-miR-541	32.86666
OR1515m165	mmu-miR-652	27.50333
OR1515m165	mmu-miR-672	31.41667
OR1515m165	mmu-miR-676	30.85333
OR1515m165	mmu-miR-92b	29.22333
OR1536m143	U6 snRNA	24.41
OR1536m143	mmu-miR-10a	30.18
OR1536m143	mmu-miR-127	31.17333
OR1536m143	mmu-miR-132	30.87333
OR1536m143	mmu-miR-133a	28.20333
OR1536m143	mmu-miR-139-5p	31.65333
OR1536m143	mmu-miR-146b	28.25
OR1536m143	mmu-miR-148b	30.05
OR1536m143	mmu-miR-151-5p	27.75333
OR1536m143	mmu-miR-17*	32.43
OR1536m143	mmu-miR-181d	32.46667
OR1536m143	mmu-miR-182	31.07667
OR1536m143	mmu-miR-187	31.22
OR1536m143	mmu-miR-192	31.61
OR1536m143	mmu-miR-193*	33.55667
OR1536m143	mmu-miR-193b	32.05
OR1536m143	mmu-miR-194	31.29333
OR1536m143	mmu-miR-200a	26.94667
OR1536m143	mmu-miR-203	33.25667
OR1536m143	mmu-miR-210	30.34
OR1536m143	mmu-miR-221	29.41667
OR1536m143	mmu-miR-25	28.36333
OR1536m143	mmu-miR-31	29.01
OR1536m143	mmu-miR-322	26.12667
OR1536m143	mmu-miR-322*	30.90667
OR1536m143	mmu-miR-342-3p	28.93
OR1536m143	mmu-miR-34a	29.11667
OR1536m143	mmu-miR-34c	26.65
OR1536m143	mmu-miR-351	29.15
OR1536m143	mmu-miR-375	29.44
OR1536m143	mmu-miR-379	33.18333
OR1536m143	mmu-miR-451	25.11333
OR1536m143	mmu-miR-486	28.76333
OR1536m143	mmu-miR-489	33.21333
OR1536m143	mmu-miR-497	27.88
OR1536m143	mmu-miR-503	30.16333
OR1536m143	mmu-miR-541	32.80333
OR1536m143	mmu-miR-652	28.16667
OR1536m143	mmu-miR-672	31.29667
OR1536m143	mmu-miR-676	31.73
OR1536m143	mmu-miR-92b	29.06667
OR1566m188	U6 snRNA	25.18
OR1566m188	mmu-miR-10a	29.52333
OR1566m188	mmu-miR-127	31.81333
OR1566m188	mmu-miR-132	32.24
OR1566m188	mmu-miR-133a	32.80667
OR1566m188	mmu-miR-139-5p	31.17333
OR1566m188	mmu-miR-146b	29.40667
OR1566m188	mmu-miR-148b	30.09667
OR1566m188	mmu-miR-151-5p	27.25
OR1566m188	mmu-miR-17*	32.10667
OR1566m188	mmu-miR-181d	33.43667
OR1566m188	mmu-miR-182	31.86
OR1566m188	mmu-miR-187	31.44333
OR1566m188	mmu-miR-192	31.81333
OR1566m188	mmu-miR-193*	33.04667
OR1566m188	mmu-miR-193b	33.49
OR1566m188	mmu-miR-194	31.24667
OR1566m188	mmu-miR-200a	27.18333
OR1566m188	mmu-miR-203	32.59667
OR1566m188	mmu-miR-210	31.07
OR1566m188	mmu-miR-221	28.96333
OR1566m188	mmu-miR-25	28.67333
OR1566m188	mmu-miR-31	28.17333
OR1566m188	mmu-miR-322	26.70333
OR1566m188	mmu-miR-322*	30.25333
OR1566m188	mmu-miR-342-3p	28.58
OR1566m188	mmu-miR-34a	29.13333
OR1566m188	mmu-miR-34c	28.45667
OR1566m188	mmu-miR-351	29.51667
OR1566m188	mmu-miR-375	31.99333
OR1566m188	mmu-miR-379	33.80333
OR1566m188	mmu-miR-451	24.21667
OR1566m188	mmu-miR-486	28.65
OR1566m188	mmu-miR-489	31.97667
OR1566m188	mmu-miR-497	27.54
OR1566m188	mmu-miR-503	30.38667
OR1566m188	mmu-miR-541	34.97667
OR1566m188	mmu-miR-652	28.25667
OR1566m188	mmu-miR-672	31.37333
OR1566m188	mmu-miR-676	31.71667
OR1566m188	mmu-miR-92b	30.52333
OR1635m174	U6 snRNA	23.76
OR1635m174	mmu-miR-10a	27.57333
OR1635m174	mmu-miR-127	31.61
OR1635m174	mmu-miR-132	30.78
OR1635m174	mmu-miR-133a	29.06667
OR1635m174	mmu-miR-139-5p	30.39667
OR1635m174	mmu-miR-146b	28.77667
OR1635m174	mmu-miR-148b	28.99667
OR1635m174	mmu-miR-151-5p	26.02333
OR1635m174	mmu-miR-17*	31.39333
OR1635m174	mmu-miR-181d	31.37333
OR1635m174	mmu-miR-182	29.95
OR1635m174	mmu-miR-187	29.34333
OR1635m174	mmu-miR-192	30.29667
OR1635m174	mmu-miR-193*	31.46667
OR1635m174	mmu-miR-193b	30.41667
OR1635m174	mmu-miR-194	30.30667
OR1635m174	mmu-miR-200a	26.13333
OR1635m174	mmu-miR-203	31.35333
OR1635m174	mmu-miR-210	29.93333
OR1635m174	mmu-miR-221	27.53333
OR1635m174	mmu-miR-25	27.89333
OR1635m174	mmu-miR-31	27.29
OR1635m174	mmu-miR-322	25.56667
OR1635m174	mmu-miR-322*	29.23667
OR1635m174	mmu-miR-342-3p	30.07
OR1635m174	mmu-miR-34a	28.65
OR1635m174	mmu-miR-34c	26.7
OR1635m174	mmu-miR-351	28.85
OR1635m174	mmu-miR-375	29.89333
OR1635m174	mmu-miR-379	34.04
OR1635m174	mmu-miR-451	23.28667
OR1635m174	mmu-miR-486	27.93
OR1635m174	mmu-miR-489	31.43667
OR1635m174	mmu-miR-497	26.00333
OR1635m174	mmu-miR-503	29.51667
OR1635m174	mmu-miR-541	34.39
OR1635m174	mmu-miR-652	26.94333
OR1635m174	mmu-miR-672	30.15333
OR1635m174	mmu-miR-676	29.59333
OR1635m174	mmu-miR-92b	29.55333
OR166m65	U6 snRNA	24.42333
OR166m65	mmu-miR-10a	29.43333
OR166m65	mmu-miR-127	32.23667
OR166m65	mmu-miR-132	31.01667
OR166m65	mmu-miR-133a	29.99
OR166m65	mmu-miR-139-5p	31.00667
OR166m65	mmu-miR-146b	29
OR166m65	mmu-miR-148b	29.76667
OR166m65	mmu-miR-151-5p	27.1
OR166m65	mmu-miR-17*	32.27666
OR166m65	mmu-miR-181d	32.08667
OR166m65	mmu-miR-182	31.17
OR166m65	mmu-miR-187	30.21
OR166m65	mmu-miR-192	31.42333
OR166m65	mmu-miR-193*	32.14667
OR166m65	mmu-miR-193b	31.95667
OR166m65	mmu-miR-194	30.79667
OR166m65	mmu-miR-200a	27.17333
OR166m65	mmu-miR-203	32.64333
OR166m65	mmu-miR-210	30.67
OR166m65	mmu-miR-221	28.24667
OR166m65	mmu-miR-25	28.39
OR166m65	mmu-miR-31	29.00333
OR166m65	mmu-miR-322	27.18667
OR166m65	mmu-miR-322*	30.77333
OR166m65	mmu-miR-342-3p	31.16667
OR166m65	mmu-miR-34a	29.17667
OR166m65	mmu-miR-34c	27.39
OR166m65	mmu-miR-351	29.43333
OR166m65	mmu-miR-375	30.43667
OR166m65	mmu-miR-379	34.21
OR166m65	mmu-miR-451	24.37333
OR166m65	mmu-miR-486	28.15667
OR166m65	mmu-miR-489	32.03333
OR166m65	mmu-miR-497	27.25333
OR166m65	mmu-miR-503	31.32333
OR166m65	mmu-miR-541	34.19333
OR166m65	mmu-miR-652	27.88
OR166m65	mmu-miR-672	32.37
OR166m65	mmu-miR-676	30.37333
OR166m65	mmu-miR-92b	29.78333
OR190m55	U6 snRNA	24.29333
OR190m55	mmu-miR-10a	28.59667
OR190m55	mmu-miR-127	31.50333
OR190m55	mmu-miR-132	30.44333
OR190m55	mmu-miR-133a	29.04
OR190m55	mmu-miR-139-5p	30.74
OR190m55	mmu-miR-146b	28.62
OR190m55	mmu-miR-148b	28.89667
OR190m55	mmu-miR-151-5p	26.24333
OR190m55	mmu-miR-17*	31.51667
OR190m55	mmu-miR-181d	31.69667
OR190m55	mmu-miR-182	30.26
OR190m55	mmu-miR-187	30.06
OR190m55	mmu-miR-192	30.43667
OR190m55	mmu-miR-193*	32
OR190m55	mmu-miR-193b	31.09
OR190m55	mmu-miR-194	30.54667
OR190m55	mmu-miR-200a	25.87667
OR190m55	mmu-miR-203	32.96333
OR190m55	mmu-miR-210	29.85333
OR190m55	mmu-miR-221	27.92333
OR190m55	mmu-miR-25	28.33333
OR190m55	mmu-miR-31	27.92
OR190m55	mmu-miR-322	26.23667
OR190m55	mmu-miR-322*	30.67
OR190m55	mmu-miR-342-3p	30.14667
OR190m55	mmu-miR-34a	27.87667
OR190m55	mmu-miR-34c	26.18667
OR190m55	mmu-miR-351	29.37
OR190m55	mmu-miR-375	29.7
OR190m55	mmu-miR-379	33.79
OR190m55	mmu-miR-451	23.55
OR190m55	mmu-miR-486	28.64667
OR190m55	mmu-miR-489	31.14667
OR190m55	mmu-miR-497	26.83
OR190m55	mmu-miR-503	30.21667
OR190m55	mmu-miR-541	33.44667
OR190m55	mmu-miR-652	27.2
OR190m55	mmu-miR-672	30.22
OR190m55	mmu-miR-676	30.32667
OR190m55	mmu-miR-92b	29.38333
OR2020m60	U6 snRNA	24.12333
OR2020m60	mmu-miR-10a	28.54667
OR2020m60	mmu-miR-127	31.67
OR2020m60	mmu-miR-132	30.89333
OR2020m60	mmu-miR-133a	27.43333
OR2020m60	mmu-miR-139-5p	29.67667
OR2020m60	mmu-miR-146b	29.24
OR2020m60	mmu-miR-148b	28.90333
OR2020m60	mmu-miR-151-5p	26.41333
OR2020m60	mmu-miR-17*	31.51667
OR2020m60	mmu-miR-181d	31.48
OR2020m60	mmu-miR-182	30.4
OR2020m60	mmu-miR-187	29.76
OR2020m60	mmu-miR-192	30.42
OR2020m60	mmu-miR-193*	31.59
OR2020m60	mmu-miR-193b	30.75
OR2020m60	mmu-miR-194	30.73333
OR2020m60	mmu-miR-200a	26.5
OR2020m60	mmu-miR-203	31.87
OR2020m60	mmu-miR-210	29.45
OR2020m60	mmu-miR-221	27.53
OR2020m60	mmu-miR-25	28.03667
OR2020m60	mmu-miR-31	28.28667
OR2020m60	mmu-miR-322	25.84333
OR2020m60	mmu-miR-322*	29.67
OR2020m60	mmu-miR-342-3p	28.48333
OR2020m60	mmu-miR-34a	27.60333
OR2020m60	mmu-miR-34c	26.28
OR2020m60	mmu-miR-351	28.94667
OR2020m60	mmu-miR-375	29.95333
OR2020m60	mmu-miR-379	34.14667
OR2020m60	mmu-miR-451	23.36
OR2020m60	mmu-miR-486	27.79333
OR2020m60	mmu-miR-489	32.58667
OR2020m60	mmu-miR-497	26.17333
OR2020m60	mmu-miR-503	29.82
OR2020m60	mmu-miR-541	33.73667
OR2020m60	mmu-miR-652	27.37667
OR2020m60	mmu-miR-672	31.11333
OR2020m60	mmu-miR-676	29.56667
OR2020m60	mmu-miR-92b	29.43667
OR2041m60	U6 snRNA	24.47333
OR2041m60	mmu-miR-10a	28.61
OR2041m60	mmu-miR-127	31.1
OR2041m60	mmu-miR-132	30.13
OR2041m60	mmu-miR-133a	30.06
OR2041m60	mmu-miR-139-5p	29.90333
OR2041m60	mmu-miR-146b	28.56667
OR2041m60	mmu-miR-148b	28.74333
OR2041m60	mmu-miR-151-5p	26.00333
OR2041m60	mmu-miR-17*	31.71
OR2041m60	mmu-miR-181d	32.04333
OR2041m60	mmu-miR-182	30.52667
OR2041m60	mmu-miR-187	29.9
OR2041m60	mmu-miR-192	30.55
OR2041m60	mmu-miR-193*	31.73667
OR2041m60	mmu-miR-193b	30.77667
OR2041m60	mmu-miR-194	30.42
OR2041m60	mmu-miR-200a	26.08
OR2041m60	mmu-miR-203	32.34333
OR2041m60	mmu-miR-210	29.58333
OR2041m60	mmu-miR-221	27.26333
OR2041m60	mmu-miR-25	27.76667
OR2041m60	mmu-miR-31	27.93667
OR2041m60	mmu-miR-322	25.96333
OR2041m60	mmu-miR-322*	29.77333
OR2041m60	mmu-miR-342-3p	30.28
OR2041m60	mmu-miR-34a	27.42
OR2041m60	mmu-miR-34c	26.02
OR2041m60	mmu-miR-351	29.15333
OR2041m60	mmu-miR-375	29.69
OR2041m60	mmu-miR-379	33.6
OR2041m60	mmu-miR-451	22.51667
OR2041m60	mmu-miR-486	27.33333
OR2041m60	mmu-miR-489	31.33
OR2041m60	mmu-miR-497	26.55
OR2041m60	mmu-miR-503	29.95667
OR2041m60	mmu-miR-541	33.52333
OR2041m60	mmu-miR-652	26.94
OR2041m60	mmu-miR-672	30.55
OR2041m60	mmu-miR-676	30.44
OR2041m60	mmu-miR-92b	28.9
OR205m51	U6 snRNA	23.37333
OR205m51	mmu-miR-10a	28.22333
OR205m51	mmu-miR-127	31.27333
OR205m51	mmu-miR-132	30.53667
OR205m51	mmu-miR-133a	27.77
OR205m51	mmu-miR-139-5p	30.26
OR205m51	mmu-miR-146b	28.19333
OR205m51	mmu-miR-148b	28.82667
OR205m51	mmu-miR-151-5p	26.03
OR205m51	mmu-miR-17*	31.25667
OR205m51	mmu-miR-181d	31.96
OR205m51	mmu-miR-182	30.60333
OR205m51	mmu-miR-187	30.18333
OR205m51	mmu-miR-192	31.06667
OR205m51	mmu-miR-193*	31.50333
OR205m51	mmu-miR-193b	31.06333
OR205m51	mmu-miR-194	30.91667
OR205m51	mmu-miR-200a	25.73333
OR205m51	mmu-miR-203	31.69
OR205m51	mmu-miR-210	29.42667
OR205m51	mmu-miR-221	28.37
OR205m51	mmu-miR-25	27.59667
OR205m51	mmu-miR-31	27.39667
OR205m51	mmu-miR-322	24.97
OR205m51	mmu-miR-322*	28.85333
OR205m51	mmu-miR-342-3p	28.95667
OR205m51	mmu-miR-34a	28.34667
OR205m51	mmu-miR-34c	26.29333
OR205m51	mmu-miR-351	28.27333
OR205m51	mmu-miR-375	29.03
OR205m51	mmu-miR-379	33.54
OR205m51	mmu-miR-451	23.25667
OR205m51	mmu-miR-486	27.87667
OR205m51	mmu-miR-489	33.03
OR205m51	mmu-miR-497	26.25333
OR205m51	mmu-miR-503	28.89
OR205m51	mmu-miR-541	33.47
OR205m51	mmu-miR-652	26.82
OR205m51	mmu-miR-672	29.95667
OR205m51	mmu-miR-676	30.36667
OR205m51	mmu-miR-92b	29.00667
OR2075m59	U6 snRNA	24.35
OR2075m59	mmu-miR-10a	29.53
OR2075m59	mmu-miR-127	32.37667
OR2075m59	mmu-miR-132	30.79667
OR2075m59	mmu-miR-133a	31.95667
OR2075m59	mmu-miR-139-5p	31.63
OR2075m59	mmu-miR-146b	28.91333
OR2075m59	mmu-miR-148b	29.97667
OR2075m59	mmu-miR-151-5p	27.17667
OR2075m59	mmu-miR-17*	32.25667
OR2075m59	mmu-miR-181d	33.26
OR2075m59	mmu-miR-182	31.59
OR2075m59	mmu-miR-187	30.76
OR2075m59	mmu-miR-192	31.7
OR2075m59	mmu-miR-193*	32.73333
OR2075m59	mmu-miR-193b	31.91
OR2075m59	mmu-miR-194	31.59
OR2075m59	mmu-miR-200a	27.32667
OR2075m59	mmu-miR-203	32.61
OR2075m59	mmu-miR-210	31.48667
OR2075m59	mmu-miR-221	28.59667
OR2075m59	mmu-miR-25	28.68333
OR2075m59	mmu-miR-31	29.04333
OR2075m59	mmu-miR-322	27.72667
OR2075m59	mmu-miR-322*	31.52667
OR2075m59	mmu-miR-342-3p	29.48
OR2075m59	mmu-miR-34a	28.84
OR2075m59	mmu-miR-34c	28.09333
OR2075m59	mmu-miR-351	30.35667
OR2075m59	mmu-miR-375	31.13333
OR2075m59	mmu-miR-379	34.36
OR2075m59	mmu-miR-451	24.36333
OR2075m59	mmu-miR-486	29.00667
OR2075m59	mmu-miR-489	40
OR2075m59	mmu-miR-497	27.63
OR2075m59	mmu-miR-503	31.07667
OR2075m59	mmu-miR-541	33.71333
OR2075m59	mmu-miR-652	27.95667
OR2075m59	mmu-miR-672	32.24667
OR2075m59	mmu-miR-676	31.39667
OR2075m59	mmu-miR-92b	30.1
OR2168m52	U6 snRNA	25.17
OR2168m52	mmu-miR-10a	30.03
OR2168m52	mmu-miR-127	32.51
OR2168m52	mmu-miR-132	31.79333
OR2168m52	mmu-miR-133a	31.75667
OR2168m52	mmu-miR-139-5p	31.48667
OR2168m52	mmu-miR-146b	30.62
OR2168m52	mmu-miR-148b	29.55667
OR2168m52	mmu-miR-151-5p	27.00667
OR2168m52	mmu-miR-17*	32.38333
OR2168m52	mmu-miR-181d	31.98667
OR2168m52	mmu-miR-182	30.62
OR2168m52	mmu-miR-187	30.88
OR2168m52	mmu-miR-192	31.40333
OR2168m52	mmu-miR-193*	32.88334
OR2168m52	mmu-miR-193b	32.21333
OR2168m52	mmu-miR-194	31.50667
OR2168m52	mmu-miR-200a	26.97333
OR2168m52	mmu-miR-203	33.28
OR2168m52	mmu-miR-210	30.61333
OR2168m52	mmu-miR-221	28.30333
OR2168m52	mmu-miR-25	28.86333
OR2168m52	mmu-miR-31	28.37333
OR2168m52	mmu-miR-322	27.24333
OR2168m52	mmu-miR-322*	31.11333
OR2168m52	mmu-miR-342-3p	29.36667
OR2168m52	mmu-miR-34a	28.53333
OR2168m52	mmu-miR-34c	27.36333
OR2168m52	mmu-miR-351	30.02667
OR2168m52	mmu-miR-375	31.11667
OR2168m52	mmu-miR-379	34.98333
OR2168m52	mmu-miR-451	24.33
OR2168m52	mmu-miR-486	28.54
OR2168m52	mmu-miR-489	35.08
OR2168m52	mmu-miR-497	27.28
OR2168m52	mmu-miR-503	31.07333
OR2168m52	mmu-miR-541	33.83667
OR2168m52	mmu-miR-652	28.00333
OR2168m52	mmu-miR-672	30.92
OR2168m52	mmu-miR-676	30.79
OR2168m52	mmu-miR-92b	30.35333
OR219m71	U6 snRNA	24.74667
OR219m71	mmu-miR-10a	29.43333
OR219m71	mmu-miR-127	31.93333
OR219m71	mmu-miR-132	31.16333
OR219m71	mmu-miR-133a	30.64
OR219m71	mmu-miR-139-5p	29.67
OR219m71	mmu-miR-146b	29.40667
OR219m71	mmu-miR-148b	29.47333
OR219m71	mmu-miR-151-5p	27.06333
OR219m71	mmu-miR-17*	31.92
OR219m71	mmu-miR-181d	32.51667
OR219m71	mmu-miR-182	31.06
OR219m71	mmu-miR-187	30.48333
OR219m71	mmu-miR-192	31.24667
OR219m71	mmu-miR-193*	32.78
OR219m71	mmu-miR-193b	31.69667
OR219m71	mmu-miR-194	31.53333
OR219m71	mmu-miR-200a	26.69
OR219m71	mmu-miR-203	32.41333
OR219m71	mmu-miR-210	30.67667
OR219m71	mmu-miR-221	28.26333
OR219m71	mmu-miR-25	28.42667
OR219m71	mmu-miR-31	28.69333
OR219m71	mmu-miR-322	26.66
OR219m71	mmu-miR-322*	30.98333
OR219m71	mmu-miR-342-3p	29.03667
OR219m71	mmu-miR-34a	28.99333
OR219m71	mmu-miR-34c	26.81333
OR219m71	mmu-miR-351	29.83333
OR219m71	mmu-miR-375	30.08333
OR219m71	mmu-miR-379	34.16333
OR219m71	mmu-miR-451	23.69
OR219m71	mmu-miR-486	28.21
OR219m71	mmu-miR-489	32.46667
OR219m71	mmu-miR-497	27.19
OR219m71	mmu-miR-503	30.87333
OR219m71	mmu-miR-541	33.91
OR219m71	mmu-miR-652	27.77
OR219m71	mmu-miR-672	31.34667
OR219m71	mmu-miR-676	31.24667
OR219m71	mmu-miR-92b	29.35
OR220m52	U6 snRNA	23.89
OR220m52	mmu-miR-10a	28.43667
OR220m52	mmu-miR-127	31.6
OR220m52	mmu-miR-132	30.72
OR220m52	mmu-miR-133a	29.36667
OR220m52	mmu-miR-139-5p	30.09
OR220m52	mmu-miR-146b	29.63667
OR220m52	mmu-miR-148b	29.13333
OR220m52	mmu-miR-151-5p	26.56667
OR220m52	mmu-miR-17*	31.50333
OR220m52	mmu-miR-181d	31.65667
OR220m52	mmu-miR-182	30.93
OR220m52	mmu-miR-187	29.76667
OR220m52	mmu-miR-192	30.57667
OR220m52	mmu-miR-193*	32.33
OR220m52	mmu-miR-193b	31
OR220m52	mmu-miR-194	30.24
OR220m52	mmu-miR-200a	26.18667
OR220m52	mmu-miR-203	31.55667
OR220m52	mmu-miR-210	30.00333
OR220m52	mmu-miR-221	28.02333
OR220m52	mmu-miR-25	27.98667
OR220m52	mmu-miR-31	28.20667
OR220m52	mmu-miR-322	26.21
OR220m52	mmu-miR-322*	30.47
OR220m52	mmu-miR-342-3p	28.84667
OR220m52	mmu-miR-34a	28.27333
OR220m52	mmu-miR-34c	25.72333
OR220m52	mmu-miR-351	29.88
OR220m52	mmu-miR-375	29.24333
OR220m52	mmu-miR-379	33.90333
OR220m52	mmu-miR-451	24.25
OR220m52	mmu-miR-486	28.41667
OR220m52	mmu-miR-489	33.69
OR220m52	mmu-miR-497	26.70667
OR220m52	mmu-miR-503	30.31667
OR220m52	mmu-miR-541	33.04333
OR220m52	mmu-miR-652	27.31333
OR220m52	mmu-miR-672	30.96
OR220m52	mmu-miR-676	30.76667
OR220m52	mmu-miR-92b	28.52667
OR237m72	U6 snRNA	23.91667
OR237m72	mmu-miR-10a	27.21333
OR237m72	mmu-miR-127	31.37
OR237m72	mmu-miR-132	30.53
OR237m72	mmu-miR-133a	26.61333
OR237m72	mmu-miR-139-5p	29.45667
OR237m72	mmu-miR-146b	28.00667
OR237m72	mmu-miR-148b	28.51333
OR237m72	mmu-miR-151-5p	26.19
OR237m72	mmu-miR-17*	30.68333
OR237m72	mmu-miR-181d	31.21667
OR237m72	mmu-miR-182	30.42
OR237m72	mmu-miR-187	29.16
OR237m72	mmu-miR-192	30.24667
OR237m72	mmu-miR-193*	31.98333
OR237m72	mmu-miR-193b	30.62333
OR237m72	mmu-miR-194	29.69333
OR237m72	mmu-miR-200a	25.75
OR237m72	mmu-miR-203	31.79667
OR237m72	mmu-miR-210	29.62
OR237m72	mmu-miR-221	27.81333
OR237m72	mmu-miR-25	27.58
OR237m72	mmu-miR-31	28.11
OR237m72	mmu-miR-322	24.37
OR237m72	mmu-miR-322*	28.42667
OR237m72	mmu-miR-342-3p	29.07
OR237m72	mmu-miR-34a	27.84333
OR237m72	mmu-miR-34c	25.97
OR237m72	mmu-miR-351	27.6
OR237m72	mmu-miR-375	29.01667
OR237m72	mmu-miR-379	33.25
OR237m72	mmu-miR-451	23.21
OR237m72	mmu-miR-486	27.38667
OR237m72	mmu-miR-489	33.47667
OR237m72	mmu-miR-497	25.98
OR237m72	mmu-miR-503	28.90667
OR237m72	mmu-miR-541	34.33667
OR237m72	mmu-miR-652	27.35
OR237m72	mmu-miR-672	31.39333
OR237m72	mmu-miR-676	29.88667
OR237m72	mmu-miR-92b	28.57333
OR2558m55	U6 snRNA	23.72333
OR2558m55	mmu-miR-10a	28.98
OR2558m55	mmu-miR-127	31.37
OR2558m55	mmu-miR-132	30.80333
OR2558m55	mmu-miR-133a	26.90333
OR2558m55	mmu-miR-139-5p	30.78
OR2558m55	mmu-miR-146b	28.66667
OR2558m55	mmu-miR-148b	29.31333
OR2558m55	mmu-miR-151-5p	27.00333
OR2558m55	mmu-miR-17*	31.75
OR2558m55	mmu-miR-181d	31.92333
OR2558m55	mmu-miR-182	30.25333
OR2558m55	mmu-miR-187	30.53667
OR2558m55	mmu-miR-192	31.70333
OR2558m55	mmu-miR-193*	32.28333
OR2558m55	mmu-miR-193b	30.99333
OR2558m55	mmu-miR-194	31.2
OR2558m55	mmu-miR-200a	26.65
OR2558m55	mmu-miR-203	31.09
OR2558m55	mmu-miR-210	30.21667
OR2558m55	mmu-miR-221	28.01667
OR2558m55	mmu-miR-25	28.17667
OR2558m55	mmu-miR-31	28.26
OR2558m55	mmu-miR-322	26.11
OR2558m55	mmu-miR-322*	29.72
OR2558m55	mmu-miR-342-3p	29.32333
OR2558m55	mmu-miR-34a	28.86
OR2558m55	mmu-miR-34c	26.47
OR2558m55	mmu-miR-351	28.40667
OR2558m55	mmu-miR-375	30.01667
OR2558m55	mmu-miR-379	33.14333
OR2558m55	mmu-miR-451	24.34333
OR2558m55	mmu-miR-486	28.20333
OR2558m55	mmu-miR-489	40
OR2558m55	mmu-miR-497	27.05
OR2558m55	mmu-miR-503	29.59333
OR2558m55	mmu-miR-541	32.99333
OR2558m55	mmu-miR-652	27.86667
OR2558m55	mmu-miR-672	31.12
OR2558m55	mmu-miR-676	30.86333
OR2558m55	mmu-miR-92b	28.65667
OR2580m61	U6 snRNA	25.17
OR2580m61	mmu-miR-10a	30.38333
OR2580m61	mmu-miR-127	31.73
OR2580m61	mmu-miR-132	30.99667
OR2580m61	mmu-miR-133a	27.27667
OR2580m61	mmu-miR-139-5p	30.21333
OR2580m61	mmu-miR-146b	27.98333
OR2580m61	mmu-miR-148b	29.32
OR2580m61	mmu-miR-151-5p	27.40333
OR2580m61	mmu-miR-17*	32.04667
OR2580m61	mmu-miR-181d	32.78
OR2580m61	mmu-miR-182	31.19333
OR2580m61	mmu-miR-187	30.78667
OR2580m61	mmu-miR-192	31.25
OR2580m61	mmu-miR-193*	33.08667
OR2580m61	mmu-miR-193b	31.51
OR2580m61	mmu-miR-194	31.58
OR2580m61	mmu-miR-200a	26.51
OR2580m61	mmu-miR-203	33.57333
OR2580m61	mmu-miR-210	30.19
OR2580m61	mmu-miR-221	27.62
OR2580m61	mmu-miR-25	28.66667
OR2580m61	mmu-miR-31	28.88333
OR2580m61	mmu-miR-322	26.88667
OR2580m61	mmu-miR-322*	31.28
OR2580m61	mmu-miR-342-3p	27.99
OR2580m61	mmu-miR-34a	27.21667
OR2580m61	mmu-miR-34c	25.45333
OR2580m61	mmu-miR-351	30.29667
OR2580m61	mmu-miR-375	29.30333
OR2580m61	mmu-miR-379	33.93333
OR2580m61	mmu-miR-451	24.58667
OR2580m61	mmu-miR-486	29.10667
OR2580m61	mmu-miR-489	40
OR2580m61	mmu-miR-497	27.48
OR2580m61	mmu-miR-503	30.89667
OR2580m61	mmu-miR-541	33.56667
OR2580m61	mmu-miR-652	27.41
OR2580m61	mmu-miR-672	31.18667
OR2580m61	mmu-miR-676	31.55667
OR2580m61	mmu-miR-92b	29.23333
OR291m157	U6 snRNA	24.36667
OR291m157	mmu-miR-10a	29.5
OR291m157	mmu-miR-127	32.27667
OR291m157	mmu-miR-132	31.82
OR291m157	mmu-miR-133a	30.88
OR291m157	mmu-miR-139-5p	31.4
OR291m157	mmu-miR-146b	29.91667
OR291m157	mmu-miR-148b	29.78333
OR291m157	mmu-miR-151-5p	27.19
OR291m157	mmu-miR-17*	32.08333
OR291m157	mmu-miR-181d	32.65333
OR291m157	mmu-miR-182	30.99667
OR291m157	mmu-miR-187	30.39
OR291m157	mmu-miR-192	32.20333
OR291m157	mmu-miR-193*	32.71
OR291m157	mmu-miR-193b	32.14667
OR291m157	mmu-miR-194	31.72667
OR291m157	mmu-miR-200a	26.51667
OR291m157	mmu-miR-203	33.05333
OR291m157	mmu-miR-210	30.48
OR291m157	mmu-miR-221	28.40667
OR291m157	mmu-miR-25	28.59333
OR291m157	mmu-miR-31	28.42333
OR291m157	mmu-miR-322	26.37333
OR291m157	mmu-miR-322*	30.6
OR291m157	mmu-miR-342-3p	28.92
OR291m157	mmu-miR-34a	28.89667
OR291m157	mmu-miR-34c	26.33
OR291m157	mmu-miR-351	29.18667
OR291m157	mmu-miR-375	30.36
OR291m157	mmu-miR-379	34.32667
OR291m157	mmu-miR-451	24.34
OR291m157	mmu-miR-486	28.84333
OR291m157	mmu-miR-489	32.17333
OR291m157	mmu-miR-497	27.21
OR291m157	mmu-miR-503	29.98667
OR291m157	mmu-miR-541	35.44667
OR291m157	mmu-miR-652	27.77333
OR291m157	mmu-miR-672	30.91667
OR291m157	mmu-miR-676	31.56333
OR291m157	mmu-miR-92b	29.88333
OR3009m54	U6 snRNA	23.62
OR3009m54	mmu-miR-10a	28.01667
OR3009m54	mmu-miR-127	31.02667
OR3009m54	mmu-miR-132	30.31667
OR3009m54	mmu-miR-133a	25.96667
OR3009m54	mmu-miR-139-5p	29.56333
OR3009m54	mmu-miR-146b	28.01333
OR3009m54	mmu-miR-148b	28.68667
OR3009m54	mmu-miR-151-5p	26.24333
OR3009m54	mmu-miR-17*	31.18
OR3009m54	mmu-miR-181d	30.83667
OR3009m54	mmu-miR-182	30.64667
OR3009m54	mmu-miR-187	30.26667
OR3009m54	mmu-miR-192	30.12667
OR3009m54	mmu-miR-193*	31.80333
OR3009m54	mmu-miR-193b	30.18333
OR3009m54	mmu-miR-194	30.08333
OR3009m54	mmu-miR-200a	25.97667
OR3009m54	mmu-miR-203	32.13
OR3009m54	mmu-miR-210	30.07667
OR3009m54	mmu-miR-221	27.53333
OR3009m54	mmu-miR-25	27.52667
OR3009m54	mmu-miR-31	28.11
OR3009m54	mmu-miR-322	26.06333
OR3009m54	mmu-miR-322*	29.86
OR3009m54	mmu-miR-342-3p	28.71
OR3009m54	mmu-miR-34a	28.00333
OR3009m54	mmu-miR-34c	25.82
OR3009m54	mmu-miR-351	28.23333
OR3009m54	mmu-miR-375	29.00333
OR3009m54	mmu-miR-379	33.13334
OR3009m54	mmu-miR-451	23.16333
OR3009m54	mmu-miR-486	27.46667
OR3009m54	mmu-miR-489	33.78333
OR3009m54	mmu-miR-497	26.44
OR3009m54	mmu-miR-503	29.53667
OR3009m54	mmu-miR-541	33.24
OR3009m54	mmu-miR-652	26.87333
OR3009m54	mmu-miR-672	30.78333
OR3009m54	mmu-miR-676	29.83
OR3009m54	mmu-miR-92b	28.61
OR3011m48	U6 snRNA	24.34333
OR3011m48	mmu-miR-10a	29
OR3011m48	mmu-miR-127	31.92333
OR3011m48	mmu-miR-132	30.77667
OR3011m48	mmu-miR-133a	27.85
OR3011m48	mmu-miR-139-5p	30.78333
OR3011m48	mmu-miR-146b	28.09667
OR3011m48	mmu-miR-148b	29.36333
OR3011m48	mmu-miR-151-5p	26.79333
OR3011m48	mmu-miR-17*	31.56
OR3011m48	mmu-miR-181d	32.19333
OR3011m48	mmu-miR-182	30.13
OR3011m48	mmu-miR-187	30.34
OR3011m48	mmu-miR-192	31.08667
OR3011m48	mmu-miR-193*	32.33
OR3011m48	mmu-miR-193b	31.15667
OR3011m48	mmu-miR-194	31.18
OR3011m48	mmu-miR-200a	26.63667
OR3011m48	mmu-miR-203	31.62667
OR3011m48	mmu-miR-210	29.14
OR3011m48	mmu-miR-221	27.97
OR3011m48	mmu-miR-25	28.16333
OR3011m48	mmu-miR-31	28.48
OR3011m48	mmu-miR-322	27.63333
OR3011m48	mmu-miR-322*	31.21333
OR3011m48	mmu-miR-342-3p	28.38667
OR3011m48	mmu-miR-34a	27.83
OR3011m48	mmu-miR-34c	27.04
OR3011m48	mmu-miR-351	30.21667
OR3011m48	mmu-miR-375	29.76667
OR3011m48	mmu-miR-379	34.55667
OR3011m48	mmu-miR-451	24.82333
OR3011m48	mmu-miR-486	28.81
OR3011m48	mmu-miR-489	33.54333
OR3011m48	mmu-miR-497	27.20667
OR3011m48	mmu-miR-503	31.13
OR3011m48	mmu-miR-541	34.3
OR3011m48	mmu-miR-652	27.94667
OR3011m48	mmu-miR-672	30.13
OR3011m48	mmu-miR-676	30.60333
OR3011m48	mmu-miR-92b	29.75
OR3018m50	U6 snRNA	23.68333
OR3018m50	mmu-miR-10a	28.87
OR3018m50	mmu-miR-127	31.82667
OR3018m50	mmu-miR-132	30.78
OR3018m50	mmu-miR-133a	26.59333
OR3018m50	mmu-miR-139-5p	30.99333
OR3018m50	mmu-miR-146b	29.70333
OR3018m50	mmu-miR-148b	29.72667
OR3018m50	mmu-miR-151-5p	26.46
OR3018m50	mmu-miR-17*	31.505
OR3018m50	mmu-miR-181d	32.9
OR3018m50	mmu-miR-182	30.99
OR3018m50	mmu-miR-187	30.32333
OR3018m50	mmu-miR-192	31.79667
OR3018m50	mmu-miR-193*	32.09
OR3018m50	mmu-miR-193b	30.41
OR3018m50	mmu-miR-194	31.27
OR3018m50	mmu-miR-200a	27.27
OR3018m50	mmu-miR-203	32.78333
OR3018m50	mmu-miR-210	30.53333
OR3018m50	mmu-miR-221	28.08667
OR3018m50	mmu-miR-25	28.28667
OR3018m50	mmu-miR-31	28.83
OR3018m50	mmu-miR-322	27.60667
OR3018m50	mmu-miR-322*	30.79667
OR3018m50	mmu-miR-342-3p	28.29333
OR3018m50	mmu-miR-34a	28.89333
OR3018m50	mmu-miR-34c	27.61667
OR3018m50	mmu-miR-351	30
OR3018m50	mmu-miR-375	30.09667
OR3018m50	mmu-miR-379	34.49667
OR3018m50	mmu-miR-451	23.32667
OR3018m50	mmu-miR-486	27.28667
OR3018m50	mmu-miR-489	35.34666
OR3018m50	mmu-miR-497	27.00333
OR3018m50	mmu-miR-503	31.66
OR3018m50	mmu-miR-541	34.86667
OR3018m50	mmu-miR-652	28.31667
OR3018m50	mmu-miR-672	30.85667
OR3018m50	mmu-miR-676	30.27
OR3018m50	mmu-miR-92b	29.03667
OR3019m54	U6 snRNA	24.44333
OR3019m54	mmu-miR-10a	28.98
OR3019m54	mmu-miR-127	32.02
OR3019m54	mmu-miR-132	30.97333
OR3019m54	mmu-miR-133a	29.94333
OR3019m54	mmu-miR-139-5p	31.33
OR3019m54	mmu-miR-146b	28.95333
OR3019m54	mmu-miR-148b	29.22333
OR3019m54	mmu-miR-151-5p	26.48667
OR3019m54	mmu-miR-17*	31.47667
OR3019m54	mmu-miR-181d	31.44667
OR3019m54	mmu-miR-182	30.52667
OR3019m54	mmu-miR-187	30.14333
OR3019m54	mmu-miR-192	30.85667
OR3019m54	mmu-miR-193*	32.09333
OR3019m54	mmu-miR-193b	31.86333
OR3019m54	mmu-miR-194	30.76333
OR3019m54	mmu-miR-200a	26.42667
OR3019m54	mmu-miR-203	31.61
OR3019m54	mmu-miR-210	30.05667
OR3019m54	mmu-miR-221	27.61667
OR3019m54	mmu-miR-25	27.80667
OR3019m54	mmu-miR-31	28.1
OR3019m54	mmu-miR-322	26.01
OR3019m54	mmu-miR-322*	29.63
OR3019m54	mmu-miR-342-3p	28.99
OR3019m54	mmu-miR-34a	27.96667
OR3019m54	mmu-miR-34c	26.92
OR3019m54	mmu-miR-351	28.68667
OR3019m54	mmu-miR-375	30.89333
OR3019m54	mmu-miR-379	33.83667
OR3019m54	mmu-miR-451	23.65667
OR3019m54	mmu-miR-486	27.72333
OR3019m54	mmu-miR-489	30.44
OR3019m54	mmu-miR-497	26.36667
OR3019m54	mmu-miR-503	29.65
OR3019m54	mmu-miR-541	34.64
OR3019m54	mmu-miR-652	27.28
OR3019m54	mmu-miR-672	31.36
OR3019m54	mmu-miR-676	30.71667
OR3019m54	mmu-miR-92b	29.59667
OR3046m53	U6 snRNA	24.11667
OR3046m53	mmu-miR-10a	28.45333
OR3046m53	mmu-miR-127	31.56
OR3046m53	mmu-miR-132	31.06333
OR3046m53	mmu-miR-133a	30.81
OR3046m53	mmu-miR-139-5p	31.12333
OR3046m53	mmu-miR-146b	29.62333
OR3046m53	mmu-miR-148b	29.41333
OR3046m53	mmu-miR-151-5p	26.83333
OR3046m53	mmu-miR-17*	31.85667
OR3046m53	mmu-miR-181d	32.24
OR3046m53	mmu-miR-182	30.34667
OR3046m53	mmu-miR-187	30.12333
OR3046m53	mmu-miR-192	31.62
OR3046m53	mmu-miR-193*	32.20667
OR3046m53	mmu-miR-193b	31.23
OR3046m53	mmu-miR-194	31.71
OR3046m53	mmu-miR-200a	27.08667
OR3046m53	mmu-miR-203	32.175
OR3046m53	mmu-miR-210	30.17
OR3046m53	mmu-miR-221	27.60667
OR3046m53	mmu-miR-25	28.5
OR3046m53	mmu-miR-31	28.58
OR3046m53	mmu-miR-322	26.43667
OR3046m53	mmu-miR-322*	30.17667
OR3046m53	mmu-miR-342-3p	28.86667
OR3046m53	mmu-miR-34a	28.33667
OR3046m53	mmu-miR-34c	26.30667
OR3046m53	mmu-miR-351	29.18
OR3046m53	mmu-miR-375	30.8
OR3046m53	mmu-miR-379	34.19333
OR3046m53	mmu-miR-451	24.43333
OR3046m53	mmu-miR-486	28.65667
OR3046m53	mmu-miR-489	35.08333
OR3046m53	mmu-miR-497	26.64667
OR3046m53	mmu-miR-503	29.58
OR3046m53	mmu-miR-541	33.63
OR3046m53	mmu-miR-652	27.66
OR3046m53	mmu-miR-672	31.05333
OR3046m53	mmu-miR-676	30.80667
OR3046m53	mmu-miR-92b	29.76333
OR305m87	U6 snRNA	24.18
OR305m87	mmu-miR-10a	28.37667
OR305m87	mmu-miR-127	31.33333
OR305m87	mmu-miR-132	31.10333
OR305m87	mmu-miR-133a	27.59
OR305m87	mmu-miR-139-5p	30.31667
OR305m87	mmu-miR-146b	28.49667
OR305m87	mmu-miR-148b	28.91333
OR305m87	mmu-miR-151-5p	26.12333
OR305m87	mmu-miR-17*	31.60333
OR305m87	mmu-miR-181d	32.15333
OR305m87	mmu-miR-182	29.90667
OR305m87	mmu-miR-187	29.91333
OR305m87	mmu-miR-192	30.73
OR305m87	mmu-miR-193*	31.61
OR305m87	mmu-miR-193b	30.89
OR305m87	mmu-miR-194	30.60333
OR305m87	mmu-miR-200a	26.25333
OR305m87	mmu-miR-203	32.58667
OR305m87	mmu-miR-210	29.52333
OR305m87	mmu-miR-221	27.74667
OR305m87	mmu-miR-25	27.16
OR305m87	mmu-miR-31	28.48
OR305m87	mmu-miR-322	25.74333
OR305m87	mmu-miR-322*	30.00333
OR305m87	mmu-miR-342-3p	29.72333
OR305m87	mmu-miR-34a	27.7
OR305m87	mmu-miR-34c	26.23667
OR305m87	mmu-miR-351	29.24
OR305m87	mmu-miR-375	30.75
OR305m87	mmu-miR-379	33.67
OR305m87	mmu-miR-451	21.92333
OR305m87	mmu-miR-486	26.27
OR305m87	mmu-miR-489	32.69333
OR305m87	mmu-miR-497	26.73
OR305m87	mmu-miR-503	29.74333
OR305m87	mmu-miR-541	33.21667
OR305m87	mmu-miR-652	27.36
OR305m87	mmu-miR-672	31.13667
OR305m87	mmu-miR-676	30.16667
OR305m87	mmu-miR-92b	29.18667
OR3061m49	U6 snRNA	24.24333
OR3061m49	mmu-miR-10a	28.43333
OR3061m49	mmu-miR-127	30.43333
OR3061m49	mmu-miR-132	30.95
OR3061m49	mmu-miR-133a	27.45667
OR3061m49	mmu-miR-139-5p	30.73667
OR3061m49	mmu-miR-146b	28.37
OR3061m49	mmu-miR-148b	28.81333
OR3061m49	mmu-miR-151-5p	26.32667
OR3061m49	mmu-miR-17*	31.28
OR3061m49	mmu-miR-181d	31.92
OR3061m49	mmu-miR-182	30.48
OR3061m49	mmu-miR-187	29.94333
OR3061m49	mmu-miR-192	31.06
OR3061m49	mmu-miR-193*	31.94
OR3061m49	mmu-miR-193b	30.84667
OR3061m49	mmu-miR-194	30.7
OR3061m49	mmu-miR-200a	26.18667
OR3061m49	mmu-miR-203	31.97333
OR3061m49	mmu-miR-210	29.92
OR3061m49	mmu-miR-221	27.93667
OR3061m49	mmu-miR-25	27.57667
OR3061m49	mmu-miR-31	27.87
OR3061m49	mmu-miR-322	25.93333
OR3061m49	mmu-miR-322*	30.14667
OR3061m49	mmu-miR-342-3p	27.88667
OR3061m49	mmu-miR-34a	28.4
OR3061m49	mmu-miR-34c	25.80333
OR3061m49	mmu-miR-351	28.68333
OR3061m49	mmu-miR-375	29.28
OR3061m49	mmu-miR-379	32.90667
OR3061m49	mmu-miR-451	22.53333
OR3061m49	mmu-miR-486	27.16
OR3061m49	mmu-miR-489	32.68
OR3061m49	mmu-miR-497	26.56
OR3061m49	mmu-miR-503	29.57
OR3061m49	mmu-miR-541	32.42333
OR3061m49	mmu-miR-652	27.04667
OR3061m49	mmu-miR-672	31.19333
OR3061m49	mmu-miR-676	30.25333
OR3061m49	mmu-miR-92b	29.5
OR3066m50	U6 snRNA	24.22
OR3066m50	mmu-miR-10a	28.60333
OR3066m50	mmu-miR-127	31.41333
OR3066m50	mmu-miR-132	31.03667
OR3066m50	mmu-miR-133a	28.67
OR3066m50	mmu-miR-139-5p	30.73333
OR3066m50	mmu-miR-146b	29.82333
OR3066m50	mmu-miR-148b	29.23667
OR3066m50	mmu-miR-151-5p	26.79667
OR3066m50	mmu-miR-17*	31.82
OR3066m50	mmu-miR-181d	32.63
OR3066m50	mmu-miR-182	30.74667
OR3066m50	mmu-miR-187	30.6
OR3066m50	mmu-miR-192	31.69333
OR3066m50	mmu-miR-193*	31.91
OR3066m50	mmu-miR-193b	31.15333
OR3066m50	mmu-miR-194	31.62333
OR3066m50	mmu-miR-200a	26.64333
OR3066m50	mmu-miR-203	32.11
OR3066m50	mmu-miR-210	30.17
OR3066m50	mmu-miR-221	27.90333
OR3066m50	mmu-miR-25	27.90667
OR3066m50	mmu-miR-31	29.11333
OR3066m50	mmu-miR-322	26.43
OR3066m50	mmu-miR-322*	30.02
OR3066m50	mmu-miR-342-3p	28.35333
OR3066m50	mmu-miR-34a	28.61667
OR3066m50	mmu-miR-34c	26.70667
OR3066m50	mmu-miR-351	28.68333
OR3066m50	mmu-miR-375	29.45333
OR3066m50	mmu-miR-379	34.34
OR3066m50	mmu-miR-451	23.14667
OR3066m50	mmu-miR-486	27.59
OR3066m50	mmu-miR-489	40
OR3066m50	mmu-miR-497	27.22333
OR3066m50	mmu-miR-503	30.23333
OR3066m50	mmu-miR-541	33.52
OR3066m50	mmu-miR-652	27.30667
OR3066m50	mmu-miR-672	30.96
OR3066m50	mmu-miR-676	30.62
OR3066m50	mmu-miR-92b	28.12667
OR3067m51	U6 snRNA	24.07
OR3067m51	mmu-miR-10a	28.92
OR3067m51	mmu-miR-127	31.53667
OR3067m51	mmu-miR-132	30.72333
OR3067m51	mmu-miR-133a	28.20667
OR3067m51	mmu-miR-139-5p	30.26667
OR3067m51	mmu-miR-146b	28.58
OR3067m51	mmu-miR-148b	28.75667
OR3067m51	mmu-miR-151-5p	26.27667
OR3067m51	mmu-miR-17*	31.43333
OR3067m51	mmu-miR-181d	31.67667
OR3067m51	mmu-miR-182	30.16667
OR3067m51	mmu-miR-187	30.02
OR3067m51	mmu-miR-192	30.46333
OR3067m51	mmu-miR-193*	32.53
OR3067m51	mmu-miR-193b	30.95333
OR3067m51	mmu-miR-194	30.40333
OR3067m51	mmu-miR-200a	26.15667
OR3067m51	mmu-miR-203	31.75333
OR3067m51	mmu-miR-210	30.21667
OR3067m51	mmu-miR-221	27.87667
OR3067m51	mmu-miR-25	27.75
OR3067m51	mmu-miR-31	27.98333
OR3067m51	mmu-miR-322	25.83667
OR3067m51	mmu-miR-322*	30.29333
OR3067m51	mmu-miR-342-3p	29.54333
OR3067m51	mmu-miR-34a	27.93
OR3067m51	mmu-miR-34c	26.11667
OR3067m51	mmu-miR-351	29.47
OR3067m51	mmu-miR-375	29.47
OR3067m51	mmu-miR-379	34.12667
OR3067m51	mmu-miR-451	23.41333
OR3067m51	mmu-miR-486	28.60333
OR3067m51	mmu-miR-489	31.16667
OR3067m51	mmu-miR-497	26.61333
OR3067m51	mmu-miR-503	29.93333
OR3067m51	mmu-miR-541	33.64
OR3067m51	mmu-miR-652	26.92
OR3067m51	mmu-miR-672	30.47667
OR3067m51	mmu-miR-676	30.64667
OR3067m51	mmu-miR-92b	29.65
OR3076m40	U6 snRNA	24.36
OR3076m40	mmu-miR-10a	28.46667
OR3076m40	mmu-miR-127	30.79333
OR3076m40	mmu-miR-132	30.53333
OR3076m40	mmu-miR-133a	26.4
OR3076m40	mmu-miR-139-5p	30.32667
OR3076m40	mmu-miR-146b	29.83
OR3076m40	mmu-miR-148b	28.59
OR3076m40	mmu-miR-151-5p	26.15667
OR3076m40	mmu-miR-17*	31.46667
OR3076m40	mmu-miR-181d	31.44333
OR3076m40	mmu-miR-182	30.20333
OR3076m40	mmu-miR-187	29.67
OR3076m40	mmu-miR-192	30.67667
OR3076m40	mmu-miR-193*	31.71667
OR3076m40	mmu-miR-193b	29.83
OR3076m40	mmu-miR-194	30.77667
OR3076m40	mmu-miR-200a	25.64333
OR3076m40	mmu-miR-203	32.15667
OR3076m40	mmu-miR-210	29.49
OR3076m40	mmu-miR-221	27.81667
OR3076m40	mmu-miR-25	27.88667
OR3076m40	mmu-miR-31	27.43333
OR3076m40	mmu-miR-322	26.01333
OR3076m40	mmu-miR-322*	30.22667
OR3076m40	mmu-miR-342-3p	29.04667
OR3076m40	mmu-miR-34a	28.27333
OR3076m40	mmu-miR-34c	25.44
OR3076m40	mmu-miR-351	29.10667
OR3076m40	mmu-miR-375	28.83
OR3076m40	mmu-miR-379	33.52667
OR3076m40	mmu-miR-451	23.18667
OR3076m40	mmu-miR-486	27.47667
OR3076m40	mmu-miR-489	31.81
OR3076m40	mmu-miR-497	26.74
OR3076m40	mmu-miR-503	30.24333
OR3076m40	mmu-miR-541	32.21667
OR3076m40	mmu-miR-652	27.13
OR3076m40	mmu-miR-672	30.36667
OR3076m40	mmu-miR-676	30.28667
OR3076m40	mmu-miR-92b	28.25
OR3078m52	U6 snRNA	23.82667
OR3078m52	mmu-miR-10a	27.99667
OR3078m52	mmu-miR-127	31.28
OR3078m52	mmu-miR-132	30.67
OR3078m52	mmu-miR-133a	27.32
OR3078m52	mmu-miR-139-5p	29.92667
OR3078m52	mmu-miR-146b	28.02
OR3078m52	mmu-miR-148b	28.88333
OR3078m52	mmu-miR-151-5p	26.27
OR3078m52	mmu-miR-17*	31.11333
OR3078m52	mmu-miR-181d	31.67
OR3078m52	mmu-miR-182	30.19
OR3078m52	mmu-miR-187	29.81667
OR3078m52	mmu-miR-192	31.25667
OR3078m52	mmu-miR-193*	31.82
OR3078m52	mmu-miR-193b	30.60333
OR3078m52	mmu-miR-194	30.8
OR3078m52	mmu-miR-200a	25.98667
OR3078m52	mmu-miR-203	30.7
OR3078m52	mmu-miR-210	29.77667
OR3078m52	mmu-miR-221	27.47333
OR3078m52	mmu-miR-25	27.61
OR3078m52	mmu-miR-31	28.1
OR3078m52	mmu-miR-322	25.95333
OR3078m52	mmu-miR-322*	29.71667
OR3078m52	mmu-miR-342-3p	27.82
OR3078m52	mmu-miR-34a	27.99667
OR3078m52	mmu-miR-34c	26.07
OR3078m52	mmu-miR-351	28.66667
OR3078m52	mmu-miR-375	30.09333
OR3078m52	mmu-miR-379	33.43667
OR3078m52	mmu-miR-451	23.59
OR3078m52	mmu-miR-486	27.60667
OR3078m52	mmu-miR-489	36.16333
OR3078m52	mmu-miR-497	26.05
OR3078m52	mmu-miR-503	29.61333
OR3078m52	mmu-miR-541	34.19
OR3078m52	mmu-miR-652	26.82
OR3078m52	mmu-miR-672	30.66667
OR3078m52	mmu-miR-676	30.06667
OR3078m52	mmu-miR-92b	28.69
OR3080m40	U6 snRNA	25.725
OR3080m40	mmu-miR-10a	30.83
OR3080m40	mmu-miR-127	33.01667
OR3080m40	mmu-miR-132	33
OR3080m40	mmu-miR-133a	28.48
OR3080m40	mmu-miR-139-5p	32.78
OR3080m40	mmu-miR-146b	30.15667
OR3080m40	mmu-miR-148b	30.93
OR3080m40	mmu-miR-151-5p	28.15333
OR3080m40	mmu-miR-17*	33.08333
OR3080m40	mmu-miR-181d	33.53
OR3080m40	mmu-miR-182	32.48333
OR3080m40	mmu-miR-187	31.68333
OR3080m40	mmu-miR-192	33.115
OR3080m40	mmu-miR-193*	33.40333
OR3080m40	mmu-miR-193b	32.38
OR3080m40	mmu-miR-194	32.73
OR3080m40	mmu-miR-200a	27.73
OR3080m40	mmu-miR-203	34.14333
OR3080m40	mmu-miR-210	31.62333
OR3080m40	mmu-miR-221	29.45
OR3080m40	mmu-miR-25	29.74667
OR3080m40	mmu-miR-31	29.84333
OR3080m40	mmu-miR-322	27.67333
OR3080m40	mmu-miR-322*	31.96333
OR3080m40	mmu-miR-342-3p	30.90667
OR3080m40	mmu-miR-34a	29.48
OR3080m40	mmu-miR-34c	27.66333
OR3080m40	mmu-miR-351	31.4
OR3080m40	mmu-miR-375	31.50333
OR3080m40	mmu-miR-379	35.75
OR3080m40	mmu-miR-451	25.09333
OR3080m40	mmu-miR-486	29.56333
OR3080m40	mmu-miR-489	33.16333
OR3080m40	mmu-miR-497	27.81333
OR3080m40	mmu-miR-503	31.48333
OR3080m40	mmu-miR-541	35.095
OR3080m40	mmu-miR-652	29.07
OR3080m40	mmu-miR-672	33.06334
OR3080m40	mmu-miR-676	32.21
OR3080m40	mmu-miR-92b	31.07333
OR3081m35	U6 snRNA	24.59667
OR3081m35	mmu-miR-10a	28.13
OR3081m35	mmu-miR-127	32.45667
OR3081m35	mmu-miR-132	30.95333
OR3081m35	mmu-miR-133a	30.86667
OR3081m35	mmu-miR-139-5p	30.16333
OR3081m35	mmu-miR-146b	28.63667
OR3081m35	mmu-miR-148b	29.24667
OR3081m35	mmu-miR-151-5p	26.29
OR3081m35	mmu-miR-17*	31.96
OR3081m35	mmu-miR-181d	32.01667
OR3081m35	mmu-miR-182	30.09
OR3081m35	mmu-miR-187	30.02333
OR3081m35	mmu-miR-192	31.11667
OR3081m35	mmu-miR-193*	31.79
OR3081m35	mmu-miR-193b	31.5
OR3081m35	mmu-miR-194	30.73667
OR3081m35	mmu-miR-200a	26.14
OR3081m35	mmu-miR-203	32.89
OR3081m35	mmu-miR-210	30.19
OR3081m35	mmu-miR-221	28.21333
OR3081m35	mmu-miR-25	28.19667
OR3081m35	mmu-miR-31	28.46667
OR3081m35	mmu-miR-322	26.33
OR3081m35	mmu-miR-322*	30.03333
OR3081m35	mmu-miR-342-3p	29.17
OR3081m35	mmu-miR-34a	28.47667
OR3081m35	mmu-miR-34c	26.86
OR3081m35	mmu-miR-351	29.22667
OR3081m35	mmu-miR-375	30.38
OR3081m35	mmu-miR-379	35.05333
OR3081m35	mmu-miR-451	23.45333
OR3081m35	mmu-miR-486	28.10333
OR3081m35	mmu-miR-489	40
OR3081m35	mmu-miR-497	27.39333
OR3081m35	mmu-miR-503	30.46
OR3081m35	mmu-miR-541	35.1
OR3081m35	mmu-miR-652	27.43667
OR3081m35	mmu-miR-672	31.48333
OR3081m35	mmu-miR-676	30.55333
OR3081m35	mmu-miR-92b	29.72667
OR3091m49	U6 snRNA	24.45333
OR3091m49	mmu-miR-10a	29.06
OR3091m49	mmu-miR-127	30.87
OR3091m49	mmu-miR-132	30.78667
OR3091m49	mmu-miR-133a	27.97667
OR3091m49	mmu-miR-139-5p	30.03667
OR3091m49	mmu-miR-146b	27.99333
OR3091m49	mmu-miR-148b	29.18333
OR3091m49	mmu-miR-151-5p	26.73667
OR3091m49	mmu-miR-17*	31.94
OR3091m49	mmu-miR-181d	32.01333
OR3091m49	mmu-miR-182	30.88667
OR3091m49	mmu-miR-187	31.08667
OR3091m49	mmu-miR-192	31.23333
OR3091m49	mmu-miR-193*	32.43333
OR3091m49	mmu-miR-193b	31.49667
OR3091m49	mmu-miR-194	30.81333
OR3091m49	mmu-miR-200a	26.69667
OR3091m49	mmu-miR-203	32.3
OR3091m49	mmu-miR-210	30.20333
OR3091m49	mmu-miR-221	28.20667
OR3091m49	mmu-miR-25	28.05667
OR3091m49	mmu-miR-31	28.29
OR3091m49	mmu-miR-322	26
OR3091m49	mmu-miR-322*	29.39
OR3091m49	mmu-miR-342-3p	28.38
OR3091m49	mmu-miR-34a	28.78333
OR3091m49	mmu-miR-34c	26.92333
OR3091m49	mmu-miR-351	28.37333
OR3091m49	mmu-miR-375	29.76
OR3091m49	mmu-miR-379	33.08
OR3091m49	mmu-miR-451	23.75
OR3091m49	mmu-miR-486	28.23333
OR3091m49	mmu-miR-489	32.08667
OR3091m49	mmu-miR-497	27.32333
OR3091m49	mmu-miR-503	29.57333
OR3091m49	mmu-miR-541	32.47667
OR3091m49	mmu-miR-652	27.48
OR3091m49	mmu-miR-672	30.6
OR3091m49	mmu-miR-676	31.26
OR3091m49	mmu-miR-92b	29.63667
OR3118m48	U6 snRNA	23.83
OR3118m48	mmu-miR-10a	27.69
OR3118m48	mmu-miR-127	32.35333
OR3118m48	mmu-miR-132	31.06333
OR3118m48	mmu-miR-133a	29.69333
OR3118m48	mmu-miR-139-5p	30.31667
OR3118m48	mmu-miR-146b	29.39333
OR3118m48	mmu-miR-148b	28.85667
OR3118m48	mmu-miR-151-5p	26.13
OR3118m48	mmu-miR-17*	31.37667
OR3118m48	mmu-miR-181d	32.03333
OR3118m48	mmu-miR-182	29.77
OR3118m48	mmu-miR-187	29.67667
OR3118m48	mmu-miR-192	30.32667
OR3118m48	mmu-miR-193*	31.38667
OR3118m48	mmu-miR-193b	31.33667
OR3118m48	mmu-miR-194	30.27
OR3118m48	mmu-miR-200a	26.16
OR3118m48	mmu-miR-203	31.38667
OR3118m48	mmu-miR-210	29.87
OR3118m48	mmu-miR-221	27.39
OR3118m48	mmu-miR-25	27.50667
OR3118m48	mmu-miR-31	28.18
OR3118m48	mmu-miR-322	25.93
OR3118m48	mmu-miR-322*	29.35333
OR3118m48	mmu-miR-342-3p	28.23333
OR3118m48	mmu-miR-34a	27.98667
OR3118m48	mmu-miR-34c	26.23333
OR3118m48	mmu-miR-351	28.59333
OR3118m48	mmu-miR-375	29.77333
OR3118m48	mmu-miR-379	34.41
OR3118m48	mmu-miR-451	22.74
OR3118m48	mmu-miR-486	27.04
OR3118m48	mmu-miR-489	40
OR3118m48	mmu-miR-497	26.28
OR3118m48	mmu-miR-503	29.38
OR3118m48	mmu-miR-541	34.65
OR3118m48	mmu-miR-652	27.21667
OR3118m48	mmu-miR-672	30.50333
OR3118m48	mmu-miR-676	30.21667
OR3118m48	mmu-miR-92b	29.05
OR3140m58	U6 snRNA	24.28667
OR3140m58	mmu-miR-10a	28.70667
OR3140m58	mmu-miR-127	32.84
OR3140m58	mmu-miR-132	31.38667
OR3140m58	mmu-miR-133a	30.73
OR3140m58	mmu-miR-139-5p	30.40333
OR3140m58	mmu-miR-146b	29.25667
OR3140m58	mmu-miR-148b	29.29667
OR3140m58	mmu-miR-151-5p	26.55667
OR3140m58	mmu-miR-17*	31.84333
OR3140m58	mmu-miR-181d	32.06
OR3140m58	mmu-miR-182	30.60667
OR3140m58	mmu-miR-187	30.37667
OR3140m58	mmu-miR-192	30.96333
OR3140m58	mmu-miR-193*	32.41667
OR3140m58	mmu-miR-193b	31.42333
OR3140m58	mmu-miR-194	31.04333
OR3140m58	mmu-miR-200a	26.6
OR3140m58	mmu-miR-203	32.63667
OR3140m58	mmu-miR-210	30.33667
OR3140m58	mmu-miR-221	28.13667
OR3140m58	mmu-miR-25	28.17667
OR3140m58	mmu-miR-31	28.18333
OR3140m58	mmu-miR-322	26.04667
OR3140m58	mmu-miR-322*	29.89333
OR3140m58	mmu-miR-342-3p	28.96667
OR3140m58	mmu-miR-34a	28.78333
OR3140m58	mmu-miR-34c	26.72667
OR3140m58	mmu-miR-351	28.84333
OR3140m58	mmu-miR-375	30.36333
OR3140m58	mmu-miR-379	34.51667
OR3140m58	mmu-miR-451	24.33667
OR3140m58	mmu-miR-486	28.3
OR3140m58	mmu-miR-489	40
OR3140m58	mmu-miR-497	26.98
OR3140m58	mmu-miR-503	29.65333
OR3140m58	mmu-miR-541	34.14333
OR3140m58	mmu-miR-652	27.25
OR3140m58	mmu-miR-672	30.96333
OR3140m58	mmu-miR-676	30.62
OR3140m58	mmu-miR-92b	29.45333
OR3156m41	U6 snRNA	24.67
OR3156m41	mmu-miR-10a	28.53667
OR3156m41	mmu-miR-127	31.00667
OR3156m41	mmu-miR-132	30.31333
OR3156m41	mmu-miR-133a	30.52
OR3156m41	mmu-miR-139-5p	30.33333
OR3156m41	mmu-miR-146b	28.50667
OR3156m41	mmu-miR-148b	28.96667
OR3156m41	mmu-miR-151-5p	26.71
OR3156m41	mmu-miR-17*	31.39
OR3156m41	mmu-miR-181d	31.35667
OR3156m41	mmu-miR-182	29.97667
OR3156m41	mmu-miR-187	30.54333
OR3156m41	mmu-miR-192	30.26333
OR3156m41	mmu-miR-193*	32.17333
OR3156m41	mmu-miR-193b	30.93333
OR3156m41	mmu-miR-194	30.57667
OR3156m41	mmu-miR-200a	26.59667
OR3156m41	mmu-miR-203	31.13333
OR3156m41	mmu-miR-210	29.82
OR3156m41	mmu-miR-221	27.43333
OR3156m41	mmu-miR-25	27.82667
OR3156m41	mmu-miR-31	28.91667
OR3156m41	mmu-miR-322	26.69333
OR3156m41	mmu-miR-322*	30.78
OR3156m41	mmu-miR-342-3p	27.95667
OR3156m41	mmu-miR-34a	27.04667
OR3156m41	mmu-miR-34c	26.75667
OR3156m41	mmu-miR-351	30.63333
OR3156m41	mmu-miR-375	30.00333
OR3156m41	mmu-miR-379	33.70667
OR3156m41	mmu-miR-451	23.76333
OR3156m41	mmu-miR-486	28.05333
OR3156m41	mmu-miR-489	32.47667
OR3156m41	mmu-miR-497	26.615
OR3156m41	mmu-miR-503	31.03667
OR3156m41	mmu-miR-541	33.41667
OR3156m41	mmu-miR-652	27.29333
OR3156m41	mmu-miR-672	30.90333
OR3156m41	mmu-miR-676	30.26
OR3156m41	mmu-miR-92b	29.34667
OR3168m50	U6 snRNA	24.47
OR3168m50	mmu-miR-10a	28.28
OR3168m50	mmu-miR-127	32.08667
OR3168m50	mmu-miR-132	30.40667
OR3168m50	mmu-miR-133a	30.47
OR3168m50	mmu-miR-139-5p	30.24333
OR3168m50	mmu-miR-146b	28.44
OR3168m50	mmu-miR-148b	28.81333
OR3168m50	mmu-miR-151-5p	26.00667
OR3168m50	mmu-miR-17*	31.57667
OR3168m50	mmu-miR-181d	30.83667
OR3168m50	mmu-miR-182	30.29333
OR3168m50	mmu-miR-187	29.25667
OR3168m50	mmu-miR-192	30.52
OR3168m50	mmu-miR-193*	32.05667
OR3168m50	mmu-miR-193b	31.32333
OR3168m50	mmu-miR-194	30.44667
OR3168m50	mmu-miR-200a	26.39667
OR3168m50	mmu-miR-203	32
OR3168m50	mmu-miR-210	30.34
OR3168m50	mmu-miR-221	27.46333
OR3168m50	mmu-miR-25	27.78667
OR3168m50	mmu-miR-31	27.99333
OR3168m50	mmu-miR-322	26.43333
OR3168m50	mmu-miR-322*	29.43
OR3168m50	mmu-miR-342-3p	27.98333
OR3168m50	mmu-miR-34a	28.37333
OR3168m50	mmu-miR-34c	26.24667
OR3168m50	mmu-miR-351	28.78667
OR3168m50	mmu-miR-375	30.03333
OR3168m50	mmu-miR-379	34.23
[truncated: 3,331 more rows]
