# Supplementary material for: Identification of microRNAs associated with allergic airway disease using a genetically diverse mouse population
Source: BMC Genomics. 2015 Aug 25;16(1):633. doi: 10.1186/s12864-015-1732-9 (PMC4548451; doi:10.1186/s12864-015-1732-9)
Supplement: Additional file 3: — Genotype data for preCC mice. [file 12864_2015_1732_MOESM3_ESM.zip]

Archive with 1 entries (1 files):
- 12864_2015_1732_MOESM3_ESM.gz
