# Supplementary material for: Identification of microRNAs associated with allergic airway disease using a genetically diverse mouse population
Source: BMC Genomics. 2015 Aug 25;16(1):633. doi: 10.1186/s12864-015-1732-9 (PMC4548451; doi:10.1186/s12864-015-1732-9)
Supplement: Additional file 4: Table S1. — Differentially expressed miRNAs among CC founder strains. [file 12864_2015_1732_MOESM4_ESM.xls]

## Sheet: TableS1.txt
Table S1. Differentially expressed miRNAs among CC founder strains
Probeset ID	p-value(Strain)
mmu-miR-342-5p_st	1.27743e-15
v11_mmu-miR-805_st	1.77136e-14
mmu-miR-342-3p_st	3.2559e-13
mmu-miR-489_st	3.24782e-11
mmu-miR-221_st	1.29227e-09
mmu-miR-351_st	4.51732e-09
mmu-miR-542-5p_st	1.26924e-08
mmu-miR-187_st	1.42502e-08
mmu-miR-125b-star_st	2.43819e-08
mmu-miR-203_st	3.67177e-08
mmu-miR-322-star_st	1.35355e-07
mmu-miR-192_st	2.1196e-07
mmu-miR-149_st	3.17923e-07
mmu-miR-298_st	8.71837e-07
mmu-miR-322_st	9.50354e-07
mmu-miR-503_st	1.64979e-06
mmu-miR-23b_st	2.15454e-06
mmu-miR-181d_st	2.35714e-06
mmu-miR-27b_st	3.19897e-06
mmu-miR-503-star_st	6.1481e-06
mmu-miR-194_st	6.80615e-06
mmu-miR-145_st	1.09432e-05
mmu-miR-31_st	1.14348e-05
mmu-miR-300_st	1.19259e-05
mmu-miR-486_st	2.07595e-05
mmu-miR-672_st	3.13316e-05
mmu-miR-127_st	3.92577e-05
mmu-miR-652_st	4.03864e-05
mmu-miR-222_st	4.54615e-05
mmu-miR-224_st	6.51441e-05
mmu-miR-700_st	9.57934e-05
mmu-miR-34c_st	0.000115157
mmu-miR-676_st	0.000121711
mmu-miR-708_st	0.000130613
mmu-miR-665_st	0.000136534
mmu-miR-132_st	0.000148988
mmu-miR-497_st	0.000155425
mmu-miR-541_st	0.000206457
mmu-miR-193b_st	0.000221125
mmu-miR-10a_st	0.000248089
mmu-miR-450b-3p_st	0.000268707
mmu-miR-214-star_st	0.000275068
mmu-miR-199a-5p_st	0.000327355
mmu-miR-375_st	0.000354405
mmu-miR-676-star_st	0.000434837
mmu-miR-146b_st	0.000449119
mmu-miR-92b_st	0.00055115
mmu-miR-148a_st	0.000560603
mmu-miR-764-5p_st	0.000653146
mmu-miR-151-5p_st	0.000671758
mmu-miR-697_st	0.000677671
mmu-miR-24-2-star_st	0.00071856
mmu-miR-210_st	0.000757131
mmu-miR-709_st	0.000859325
mmu-miR-344_st	0.000860389
mmu-miR-296-3p_st	0.000964065
mmu-miR-335-5p_st	0.000973527
mmu-miR-678_st	0.00102019
mmu-miR-30d_st	0.00125242
mmu-miR-27b-star_st	0.00134704
mmu-miR-152_st	0.00150644
mmu-miR-379_st	0.00151567
mmu-miR-212_st	0.00182647
mmu-miR-25_st	0.00187689
mmu-miR-451_st	0.00200443
mmu-miR-1946a_st	0.00208536
mmu-miR-193-star_st	0.0024055
mmu-miR-138_st	0.00257379
mmu-miR-139-5p_st	0.00266856
mmu-miR-337-5p_st	0.00284999
mmu-miR-133a_st	0.00288033
mmu-miR-130a_st	0.00298216
mmu-miR-382_st	0.00303674
mmu-miR-421_st	0.00322695
mmu-miR-409-3p_st	0.00359021
mmu-miR-34a_st	0.00360936
mmu-miR-1946b_st	0.00372928
mmu-miR-409-5p_st	0.00392187
mmu-miR-134_st	0.00419189
mmu-miR-1198_st	0.00420645
mmu-miR-467a_st	0.00426238
mmu-miR-133b_st	0.00471593
mmu-miR-100_st	0.00472599
mmu-miR-30a-star_st	0.00502843
mmu-miR-688_st	0.00505317
mmu-miR-34b-5p_st	0.00538337
mmu-miR-501-3p_st	0.0053902
mmu-miR-200a_st	0.00544092
mmu-miR-874_st	0.00587766
mmu-miR-205_st	0.00590671
mmu-miR-1839-5p_st	0.00607275
mmu-miR-331-3p_st	0.00635894
