# Supplementary material for: Identification of microRNAs associated with allergic airway disease using a genetically diverse mouse population
Source: BMC Genomics. 2015 Aug 25;16(1):633. doi: 10.1186/s12864-015-1732-9 (PMC4548451; doi:10.1186/s12864-015-1732-9)
Supplement: Additional file 5: Table S2. — miRNA expression and heritability among CC founder strains for select miRNAs. [file 12864_2015_1732_MOESM5_ESM.xlsx]

## Sheet: Sheet1
Table S2. miRNA expression and heritability among CC founder strains for select miRNAs.
Strain	mmu-miR-10a_st	mmu-miR-127_st	mmu-miR-132_st	mmu-miR-133a_st	mmu-miR-139-5p_st	mmu-miR-146b_st	mmu-miR-148b_st	mmu-miR-151-5p_st	mmu-miR-181d_st	mmu-miR-182_st	mmu-miR-187_st	mmu-miR-192_st	mmu-miR-193star_st	mmu-miR-193b_st	mmu-miR-194_st	mmu-miR-200a_st	mmu-miR-203_st	mmu-miR-210_st	mmu-miR-221_st	mmu-miR-25_st	mmu-miR-31_st	mmu-miR-322star_st	mmu-miR-322_st	mmu-miR-342-3p_st	mmu-miR-34a_st	mmu-miR-34c_st	mmu-miR-351_st	mmu-miR-375_st	mmu-miR-379_st	mmu-miR-451_st	mmu-miR-486_st	mmu-miR-489_st	mmu-miR-497_st	mmu-miR-503_st	mmu-miR-541_st	mmu-miR-652_st	mmu-miR-672_st	mmu-miR-676_st	mmu-miR-92b_st	v11_mmu-miR-805_st
A/J	8.37022	6.09697	6.67715	2.91417	6.37807	8.35859	4.62535	10.6399	7.38871	8.21994	7.10004	5.97588	6.33628	5.75796	7.93018	8.85799	7.55526	6.17392	10.5093	9.11689	9.43951	6.59474	5.97396	9.08439	8.17884	8.46289	8.71098	6.38569	4.27759	9.23877	10.3231	3.27762	8.59012	6.87658	4.10864	9.9022	6.57534	7.33462	7.15687	8.08873
C57BL/6J	8.14198	6.51505	6.50807	3.37236	5.97978	7.76836	4.65285	10.622	6.90652	7.9976	7.47582	6.27523	5.88575	6.08093	7.89773	9.27919	6.57278	6.45246	10.2841	8.51943	9.75639	6.50136	5.7104	9.08988	8.26565	9.75705	8.68198	6.58006	4.96589	8.19991	8.99701	4.7725	9.00901	7.20405	4.57859	10.1386	6.73795	7.12083	7.43713	7.80838
129S1/SvImJ	8.28259	6.8665	6.88197	5.57345	6.36437	8.38897	3.8155	10.5236	6.6367	7.91174	7.65675	5.70585	6.1674	6.63089	7.59349	9.16404	6.17138	6.36603	10.4049	8.5476	9.33437	6.89185	5.47518	9.10072	7.64394	8.63083	9.31983	6.21719	5.00791	8.60153	9.56545	4.58533	8.70506	7.16824	4.90888	10.0245	6.73758	8.09335	7.3857	7.69734
NOD/ShILtJ	8.31514	6.77293	6.71147	2.1996	6.23682	8.35087	3.99874	10.6498	7.18927	8.25693	7.40963	6.12825	6.26956	6.18342	7.95012	8.98741	6.60188	6.47738	10.5589	8.80683	9.69031	6.07168	5.3249	7.51882	8.24601	8.72722	8.47439	6.54271	5.04572	8.82966	9.92355	7.41169	8.7279	6.78025	4.66038	10.0334	6.9981	7.49788	7.29563	7.38281
NZO/HILtJ	8.02091	6.74037	6.55868	1.9338	6.63114	8.68221	4.20083	10.5081	6.57745	7.64951	6.93628	6.171	5.88841	5.75533	7.79068	9.05264	6.6976	7.73772	10.591	8.65439	9.3716	5.50811	4.71468	9.21652	7.9859	8.64302	7.70754	5.52613	5.30603	7.83051	8.66355	3.72354	8.77868	6.23387	5.122	9.87018	6.92991	7.24492	7.00371	7.31858
CAST/EiJ	7.76146	7.64148	7.3212	4.62462	6.34375	9.16837	3.77667	10.2223	6.42729	8.15935	6.11081	5.07965	5.68141	6.86765	7.1395	9.19066	6.30776	6.11439	10.6703	8.7219	9.04265	4.72743	4.22368	9.4044	8.04899	8.45084	7.22052	5.48127	6.17757	7.95384	9.19834	1.00093	8.38678	5.55014	6.05613	9.39792	5.90784	6.82877	6.16948	7.91283
PWK/PhJ	7.57296	6.41079	6.51386	3.25333	5.38211	8.10934	4.04347	10.8554	7.07128	8.15203	6.87272	5.91951	6.05081	5.59187	7.61094	9.51369	6.02053	6.46195	9.8806	8.67968	8.98437	7.36353	6.75302	7.47522	8.31856	9.76155	9.87061	6.40006	4.8582	8.64973	9.57041	2.0436	8.74475	8.21608	3.99969	9.77902	7.25732	6.79945	7.40128	4.8751
WSB/EiJ	8.0302	6.64183	5.93596	6.8998	6.14883	7.96187	4.17566	10.5225	7.53741	7.97087	6.77998	6.0091	5.23739	6.30516	7.84696	9.06233	5.80119	6.10792	10.5115	8.80258	8.84954	6.02221	5.09656	8.99196	8.14254	9.42142	8.32934	6.67719	5.38012	8.89803	9.56982	6.63162	8.27109	6.86663	4.88306	9.78049	5.86931	7.60302	6.97279	7.4287
Expression Range*	1.73779	2.91705	2.61215	31.2547	2.37681	2.63904	1.83552	1.55093	2.15864	1.52354	2.91995	2.29036	2.14191	2.42128	1.75398	1.57537	3.37309	3.09469	1.72868	1.51305	1.87495	6.21648	5.77308	3.8084	1.59617	2.48064	6.27704	2.29091	3.7321	2.65417	3.15926	85.0807	1.66777	6.34638	4.15959	1.6709	2.61717	2.4519	2.40769	9.2768
F statistic	6.73954	8.71956	7.25584	4.54541	4.60729	6.16637	2.08151	5.79368	12.4337	2.5824	22.1135	16.4477	4.69199	6.85407	10.9234	4.04417	19.9681	5.68534	28.4549	4.89739	10.2348	17.296	13.8464	64.7716	4.36476	7.52542	24.977	6.39163	5.07766	4.84257	9.48162	41.3109	7.21215	12.9749	6.92293	8.68664	8.98442	7.46697	5.97528	85.5571
p value	0.0002481	3.93e-05	0.000149	0.0028803	0.0026686	0.0004491	0.0893737	0.0006718	2.36e-06	0.0418737	1.43e-08	2.12e-07	0.0024055	0.0002211	6.81e-06	0.0054409	3.67e-08	0.0007571	1.29e-09	0.0018769	1.14e-05	1.35e-07	9.5e-07	3.26e-13	0.0036094	0.0001152	4.52e-09	0.0003544	0.0015157	0.0020044	2.08e-05	3.25e-11	0.0001554	1.65e-06	0.0002065	4.04e-05	3.13e-05	0.0001217	0.0005511	1.77e-14
r1**	0.589303	0.65869	0.609978	0.469877	0.474189	0.563622	0.212833	0.545128	0.740826	0.283462	0.840723	0.79432	0.479979	0.594076	0.712713	0.432155	0.825845	0.539454	0.872834	0.493504	0.697767	0.802917	0.76256	0.940978	0.456873	0.619968	0.857025	0.574089	0.504807	0.489963	0.679529	0.909729	0.60831	0.749607	0.596893	0.657729	0.666233	0.617846	0.554331	0.954831
g2**	0.417739	0.49108	0.438826	0.307084	0.310778	0.392391	0.11909	0.374691	0.588343	0.165136	0.725214	0.658815	0.315771	0.422552	0.553656	0.275636	0.703353	0.369351	0.774361	0.327584	0.535824	0.670728	0.61624	0.888535	0.296069	0.449241	0.74982	0.402612	0.33762	0.324471	0.514611	0.834406	0.437101	0.599497	0.425408	0.490012	0.499513	0.447016	0.383443	0.913567
* the fold change between the highest and lowest strains
** estimates of broad sense heritability, see Methods for details
