# Supplementary material for: Identification of microRNAs associated with allergic airway disease using a genetically diverse mouse population
Source: BMC Genomics. 2015 Aug 25;16(1):633. doi: 10.1186/s12864-015-1732-9 (PMC4548451; doi:10.1186/s12864-015-1732-9)
Supplement: Additional file 7: Table S4. — SNPs on Chromosome 11 in the miRNA trans-band eQTL interval for which the 129S1/SvImJ Strain is distinct. [file 12864_2015_1732_MOESM7_ESM.xlsx]

## Sheet: Sheet1
Table S4. SNPs on Chromosome 11 in the miRNA trans-band eQTL interval for which the 129S1/SvImJ Strain is distinct
chr	position	gene	dbsnp	C57BL/6J	129S1/SvImJ	A/J	CAST/EiJ	NOD/ShiLtj	NZO/H1LtJ	PWK/PhJ	WSB/EiJ
11	106444409	Tex2	rs243853260	C	T	C	C	C	C	C	C
11	106701730	Smurf2	rs245797793	T	G	T	T	T	T	T	T
11	107299798	Gm11714	rs29438470	C	T	C	C	C	C	C	C
11	107385959	C330019F10Rik	rs29392445	A	T	A	A	A	A	A	A
11	107395991	A830035A12Rik	rs29420676	T	C	T	T	T	T	T	T
11	107405613	A830035A12Rik	rs29453128	C	T	C	C	C	C	C	C
11	107436783	Helz	rs27020314	G	T	G	G	G	G	G	T
11	107441669	Helz	rs29451020	C	A	C	C	C	C	C	C
11	107465418	Helz	rs29401729	C	T	C	C	C	C	C	T
11	107490917	Helz	rs49512659	T	C	T	T	T	T	T	C
11	107491309	Helz	rs27008457	C	T	C	C	C	C	C	T
11	107492159	Helz	rs262514024	G	C	G	G	G	G	G	C
11	107494900	Helz	rs3700560	T	C	T	T	T	T	T	C
11	107495581	Helz	rs27008448	C	T	C	C	C	C	C	T
11	107496684	Helz	-	C	T	C	C	C	C	C	T
11	107498357	Helz	rs241049490	G	A	G	G	G	G	G	A
11	107499695	Helz	rs27008424	C	T	C	C	C	C	C	T
11	107499934	Helz	rs29434572	T	C	T	T	T	T	T	C
11	107501787	Helz	rs29413376	A	T	A	A	A	A	A	T
11	107502191	Helz	rs29445963	C	T	C	C	C	C	C	T
11	107503185	Helz	rs29484219	C	T	C	C	C	C	C	T
11	107503660	Helz	rs27008402	G	A	G	G	G	G	G	A
11	107504735	Helz	rs29412320	T	C	T	T	T	T	T	C
11	107507243	Helz	rs27008385	G	A	G	C	G	G	C	G
11	107507891	Helz	rs29413926	C	T	C	C	C	C	C	T
11	107508599	Helz	rs29467397	C	T	C	C	C	C	C	C
11	107510372	Helz	rs27008366	A	C	A	A	A	A	A	C
11	107510470	Helz	rs27008365	C	T	C	C	C	C	C	C
11	107523301	Helz	rs27008275	A	G	A	A	A	A	A	G
11	107527408	Helz	rs29385150	G	A	G	G	G	G	G	A
11	107527627	Helz	rs211708403	C	T	C	C	C	C	C	T
11	107529531	Helz	rs27055120	A	T	A	A	A	A	A	T
11	107531920	Helz	rs27055108	T	C	T	T	T	T	T	C
11	107532350	Helz	rs27055107	C	T	C	C	C	C	C	T
11	107536773	Helz	rs29486403	C	T	C	C	C	C	C	T
11	107536886	Helz	rs29470258	C	T	C	C	C	C	C	T
11	107538627	Helz	rs46697041	T	C	T	T	T	T	T	C
11	107540334	Helz	rs29411319	G	A	G	G	G	G	G	A
11	107540976	Helz	rs29393113	A	G	A	A	A	A	A	G
11	107541359	Helz	rs29423545	G	A	G	G	G	G	G	A
11	107543130	Helz	rs29468654	C	T	C	C	C	C	C	T
11	107543994	Helz	rs29432583	G	A	G	G	G	G	G	A
11	107544217	Helz	rs47835810	C	T	C	C	C	C	C	C
11	107544483	Helz	rs225586385	G	T	G	G	G	G	G	T
11	107547360	Helz	rs27055090	G	A	G	G	G	G	G	A
11	107548061	Helz	rs27055088	T	C	T	T	T	T	T	C
11	107549999	Helz	rs49932598	T	G	T	T	T	T	T	T
11	107550939	Helz	rs29482023	C	A	C	C	C	C	C	A
11	107553875	Helz	rs29468780	G	A	G	G	G	G	G	A
11	107554454	Helz	rs29448691	G	A	G	G	G	G	G	A
11	107557584	Helz	rs27039753	G	A	G	G	G	G	G	A
11	107557852	Helz	rs27039751	G	A	G	G	G	G	G	A
11	107557935	Helz	rs27039750	G	A	G	G	G	G	G	G
11	107559598	Cacng1	rs27039749	G	A	G	G	G	G	G	A
11	107563335	Cacng1	rs27039743	A	G	A	A	A	A	A	A
11	107564329	Cacng1	rs29454574	C	T	C	C	C	C	C	C
11	107565209	Cacng1	rs230127946	G	T	G	G	G	G	G	G
11	107578076	Cacng1	rs27039645	C	T	C	C	C	C	C	T
11	107579548	Cacng1	rs27039627	C	T	C	C	C	C	C	C
11	107652925	Gm11650	rs229639130	A	G	A	A	A	A	A	A
11	107780898	Cacng5	rs224968254	G	A	G	G	G	G	G	A
11	107792826	Prkca	rs29450666	C	T	C	C	C	C	C	T
11	107796346	Prkca	rs29471004	T	C	T	T	T	T	T	T
11	108039959	Gm11655	rs253198508	G	C	G	G	G	G	G	G
11	108042061	Gm11655	rs261622914	G	A	G	G	G	G	G	G
11	108045243	Gm11655	rs27034313	T	G	T	T	T	T	T	T
11	108045407	Gm11655	rs27034310	G	A	G	G	G	G	G	G
11	108045474	Gm11655	rs27034309	T	C	T	T	T	T	T	T
11	108045957	Gm11655	rs29414932	C	A	C	C	C	C	C	C
11	108046558	Gm11655	rs27034306	C	T	C	C	C	C	C	C
11	108047431	Gm11655	rs29435806	C	T	C	C	C	C	C	C
11	108047814	Gm11655	rs29401101	G	A	G	G	G	G	G	G
11	108051523	Gm11655	rs6322118	C	T	C	C	C	C	C	C
11	108055232	Gm11655	rs29414997	G	A	G	G	G	G	G	G
11	108057234	Prkca	rs29418953	C	T	C	C	C	C	C	C
11	108058009	Prkca	rs261932889	G	A	G	G	G	G	G	G
11	108065347	Prkca	rs29474512	G	A	G	G	G	G	G	A
11	108066402	Prkca	rs29427467	C	T	C	C	C	C	C	T
11	108068570	Prkca	rs29480330	A	G	A	T	A	A	T	G
11	108069214	Prkca	rs29396330	G	T	G	G	G	G	G	T
11	108069215	Prkca	rs29396127	G	T	G	G	G	G	G	T
11	108069532	Prkca	rs29439894	C	A	C	C	C	C	C	A
11	108069763	Prkca	rs29475736	G	T	G	G	G	G	G	T
11	108071686	Prkca	rs221573643	T	A	T	G	T	T	T	A
11	108071730	Prkca	rs264311655	C	T	C	C	C	C	C	T
11	108071798	Prkca	rs47410482	A	T	A	A	A	A	A	T
11	108071799	Prkca	rs49599800	G	A	G	G	G	G	G	A
11	108071994	Prkca	rs29450158	A	G	A	A	A	A	A	G
11	108072350	Prkca	rs218295996	C	A	C	C	C	C	C	A
11	108072809	Prkca	rs212039366	T	C	T	T	T	T	T	C
11	108073139	Prkca	rs240217023	T	C	T	T	T	T	T	C
11	108073906	Prkca	rs29461141	A	G	A	A	A	A	A	G
11	108074397	Prkca	rs29392164	A	G	A	A	A	A	A	G
11	108074507	Prkca	rs27034280	A	C	A	A	A	A	A	C
11	108076232	Prkca	rs27034269	T	C	T	T	T	T	T	C
11	108076756	Prkca	rs27034263	A	G	A	A	A	A	A	A
11	108076907	Prkca	rs27034262	C	T	C	C	C	C	C	T
11	108077460	Prkca	rs27034257	C	T	C	C	C	C	C	C
11	108077587	Prkca	-	G	A	G	G	G	G	G	A
11	108077608	Prkca	-	A	G	A	A	A	A	A	G
11	108077630	Prkca	rs255109830	G	A	G	G	G	G	G	G
11	108079177	Prkca	rs29417757	C	T	C	C	C	C	C	T
11	108086969	Prkca	rs251430716	C	T	C	C	C	C	C	T
11	108087623	Prkca	rs6225731	C	A	C	C	C	C	C	A
11	108088053	Prkca	rs231645893	G	A	G	G	G	G	G	A
11	108088242	Prkca	rs27034190	C	G	C	C	C	C	C	G
11	108088759	Prkca	rs29412489	G	A	G	G	G	G	G	A
11	108088853	Prkca	rs46054699	C	A	C	C	C	C	C	A
11	108088894	Prkca	rs27034183	C	T	C	C	C	C	C	T
11	108088945	Prkca	rs27034182	C	T	C	C	C	C	C	T
11	108089485	Prkca	rs27034177	C	T	C	C	C	C	C	T
11	108089517	Prkca	rs27034176	G	A	G	G	G	G	G	A
11	108089791	Prkca	rs27034174	A	G	A	A	A	A	A	G
11	108090152	Prkca	-	C	T	C	C	C	C	C	T
11	108092364	Prkca	rs29399127	T	C	T	T	T	T	T	C
11	108092381	Prkca	rs29474422	G	A	G	G	G	G	G	A
11	108092651	Prkca	rs3689695	T	C	T	T	T	T	T	C
11	108093914	Prkca	rs27034151	C	T	C	C	C	C	C	T
11	108097068	Prkca	rs29427936	G	A	G	G	G	G	G	A
11	108097307	Prkca	rs218967861	G	A	G	G	G	G	G	A
11	108097339	Prkca	rs215913978	T	C	T	T	T	T	T	C
11	108097415	Prkca	rs240579508	A	T	A	A	A	A	A	T
11	108097543	Prkca	rs251051711	T	C	T	T	T	T	T	C
11	108097858	Prkca	rs29421855	C	T	C	C	C	C	C	T
11	108097953	Prkca	rs27034147	A	C	A	A	A	A	A	C
11	108099278	Prkca	-	G	A	G	G	G	G	G	A
11	108100541	Prkca	rs27034136	C	T	C	C	C	C	C	T
11	108102849	Prkca	rs27034125	T	A	T	T	T	T	T	A
11	108103283	Prkca	rs29484363	A	G	A	A	A	A	A	G
11	108104021	Prkca	rs27034122	G	C	G	A	G	G	A	C
11	108114030	Prkca	rs213543628	C	A	C	C	C	C	C	A
11	108122748	Prkca	rs27034073	A	T	A	A	A	A	A	A
11	108123484	Prkca	rs29433591	G	A	G	G	G	G	G	A
11	108123784	Prkca	-	G	A	G	G	G	G	G	A
11	108133124	Prkca	rs27022053	C	T	C	C	C	C	C	T
11	108140442	Prkca	rs29384775	A	G	A	A	A	A	A	G
11	108141160	Prkca	rs256256742	G	T	G	G	G	G	G	T
11	108143156	Prkca	rs29428562	C	T	C	C	C	C	C	T
11	108144259	Prkca	rs233566758	G	A	G	G	G	G	G	A
11	108145407	Prkca	rs29401098	G	A	G	G	G	G	G	A
11	108145528	Prkca	-	A	G	A	A	A	A	A	G
11	108147678	Prkca	rs50944369	C	T	C	C	C	C	C	T
11	108147838	Prkca	rs49529159	T	C	T	T	T	T	T	C
11	108147895	Prkca	rs47591433	G	A	G	G	G	G	G	A
11	108147950	Prkca	rs45684184	C	T	C	C	C	C	C	T
11	108147959	Prkca	rs46973668	G	A	G	G	G	G	G	A
11	108148059	Prkca	rs27022000	A	G	A	A	A	A	A	G
11	108148081	Prkca	rs27021999	C	T	C	C	C	C	C	T
11	108148256	Prkca	rs256539123	G	A	G	G	G	G	G	A
11	108148257	Prkca	rs224062083	T	C	T	T	T	T	T	C
11	108148335	Prkca	rs245969330	C	T	C	C	C	C	C	T
11	108148418	Prkca	rs257772823	G	A	G	G	G	G	G	A
11	108149484	Prkca	rs219778187	G	A	G	G	G	G	G	A
11	108149599	Prkca	rs29397776	C	G	C	C	C	C	C	G
11	108600182	Ccdc46	rs13481221	A	G	A	A	A	A	A	A
11	108688315	Ccdc46	-	G	A	G	G	G	G	G	G
11	109219521	Gna13	-	T	C	T	T	T	T	T	T
11	109292620	Amz2	-	A	G	A	A	A	A	A	A
11	109292760	Amz2	-	A	G	A	A	A	A	A	A
11	110107887	Abca6	rs226513332	G	A	G	G	G	G	G	G
11	111585372	Gm11677	rs50544729	G	A	G	G	G	G	G	G
11	111656967	Gm11674	rs46663110	G	A	G	G	G	G	G	G
11	111657062	Gm11674	rs45699843	T	C	T	T	T	T	T	T
11	111963873	Gm11680	-	G	T	G	G	G	G	G	G
11	111965426	Gm11680	rs255012585	A	T	A	A	A	A	A	A
11	111965834	Gm11680	rs27019979	C	A	C	C	C	C	C	C
11	111966030	Gm11680	rs29397288	C	T	C	C	C	C	C	C
11	111966202	Gm11680	rs239007684	G	A	G	G	G	G	G	G
11	111966455	Gm11680	rs29383305	G	A	G	G	G	G	G	G
11	111966529	Gm11680	rs29408090	T	C	T	T	T	T	T	T
11	111966935	Gm11680	rs242752908	T	C	T	T	T	T	T	T
11	111968417	Gm11680	rs27019978	C	T	C	C	C	C	C	C
11	111968633	Gm11680	rs213363778	G	A	G	G	G	G	G	A
11	111969532	Gm11680	rs236324595	G	C	G	G	G	G	G	G
11	111969699	Gm11680	-	A	T	A	A	A	A	A	A
11	111972779	Gm11680	rs27019968	G	A	G	G	G	G	G	G
11	111973120	Gm11680	rs45674389	C	A	C	C	C	C	C	C
11	111973342	Gm11680	rs48566630	G	A	G	G	G	G	G	G
11	111973590	Gm11680	rs259430129	T	C	T	T	T	T	T	T
11	111973601	Gm11680	rs47432621	A	G	A	A	A	A	A	A
11	111973619	Gm11680	rs248170271	T	C	T	T	T	T	T	T
11	111974001	Gm11680	rs27007662	G	A	G	T	G	G	G	A
11	111974948	Gm11680	rs27007656	T	C	T	T	T	T	T	T
11	111975508	Gm11680	rs52116860	T	G	T	T	T	T	T	T
11	111975593	Gm11680	rs52431714	C	T	C	C	C	C	C	C
11	111975630	Gm11680	rs27007652	G	C	G	G	G	G	G	G
11	111975712	Gm11680	rs27007650	C	T	C	C	C	C	C	C
11	111975745	Gm11680	rs51751082	T	C	T	T	T	T	T	T
11	111975832	Gm11680	rs48208219	A	G	A	A	A	A	A	A
11	111975833	Gm11680	rs46076476	T	C	T	T	T	T	T	T
11	111976071	Gm11680	rs234041564	A	G	A	A	A	A	A	A
11	111976074	Gm11680	rs50815147	C	T	C	C	C	C	C	C
11	111976666	Gm11680	rs252403606	A	G	A	A	A	A	A	A
11	111977261	Gm11680	rs27007646	G	A	G	G	G	G	G	G
11	111977810	Gm11680	rs49174631	C	T	C	C	C	C	C	C
11	111977853	Gm11680	rs219626129	C	T	C	C	C	C	C	C
11	111977891	Gm11680	rs238578171	G	T	G	G	G	G	G	G
11	111978411	Gm11680	rs27007643	C	T	C	C	C	C	C	C
11	111979890	Gm11680	rs29415978	G	A	G	G	G	G	G	G
11	111981626	Gm11680	rs29432933	T	G	T	T	T	T	T	T
11	111982180	Gm11680	rs29392506	A	G	A	A	A	A	A	A
11	111984027	Gm11680	-	G	A	G	G	G	G	G	G
11	111987761	Gm11680	rs226560636	C	A	C	C	C	C	C	C
11	111992489	Gm11680	rs46956063	T	C	T	T	T	T	T	T
11	111992514	Gm11680	rs50040538	A	G	A	A	A	A	A	A
11	111992706	Gm11680	-	T	G	T	T	T	T	T	T
11	111996590	Gm11680	rs216135209	C	A	C	C	C	C	C	C
11	112288594	Gm11678	rs29392461	T	G	T	T	T	T	T	G
11	112295227	Gm11678	rs27002225	A	T	A	A	A	A	A	T
11	112296390	Gm11678	rs264702569	C	A	C	C	C	C	C	A
11	112296722	Gm11678	rs33865599	C	T	C	C	C	C	C	T
11	112653006	Gm11681	-	A	G	A	A	A	A	A	G
