# Supplementary material for: Identification of microRNAs associated with allergic airway disease using a genetically diverse mouse population
Source: BMC Genomics. 2015 Aug 25;16(1):633. doi: 10.1186/s12864-015-1732-9 (PMC4548451; doi:10.1186/s12864-015-1732-9)
Supplement: Additional file 8: Table S5. — miRNAs correlated with inflammation phenotypes. [file 12864_2015_1732_MOESM8_ESM.xlsx]

## Sheet: Sheet1
Table S5. miRNAs correlated with inflammation phenotypes
Phenotype	miRNA	Pearson r	p-value
eosinophils	miR-221	-0.177637	0.0440124
eosinophils	miR-182	-0.194792	0.0269588
eosinophils	miR-31	-0.201675	0.0219119
eosinophils	miR-497	-0.282672	0.0011714
eosinophils	miR-181d	-0.262008	0.0027047
eosinophils	miR-203	-0.196517	0.025609
eosinophils	miR-187	-0.30599	0.000421
eosinophils	miR-451	-0.251495	0.0040404
eosinophils	miR-486	-0.234429	0.007494
eosinophils	miR-92b	-0.298323	0.0005951
eosinophils	miR-10a	-0.246883	0.0047941
eosinophils	miR-146b	0.196089	0.0259383
eosinophils	miR-541	0.217296	0.0133752
neutrophils	miR-10a	-0.258292	0.0031227
neutrophils	miR-148b	-0.237225	0.0067917
neutrophils	miR-181d	-0.276236	0.0015307
neutrophils	miR-182	-0.236188	0.0070451
neutrophils	miR-187	-0.349875	4.82e-05
neutrophils	miR-192	-0.297979	0.0006042
neutrophils	miR-193b	-0.217337	0.0133576
neutrophils	miR-194	-0.283016	0.0011546
neutrophils	miR-200a	-0.254633	0.0035903
neutrophils	miR-25	-0.307647	0.0003902
neutrophils	miR-31	-0.316746	0.000255
neutrophils	miR-322	-0.189412	0.031566
neutrophils	miR-34a	-0.175168	0.0470848
neutrophils	miR-351	-0.182645	0.0382917
neutrophils	miR-451	-0.339712	8.19e-05
neutrophils	miR-486	-0.368808	1.7e-05
neutrophils	miR-489	-0.340503	7.87e-05
neutrophils	miR-497	-0.375972	1.13e-05
neutrophils	miR-652	-0.314481	0.0002839
