# Supplementary material for: Identification of microRNAs associated with allergic airway disease using a genetically diverse mouse population
Source: BMC Genomics. 2015 Aug 25;16(1):633. doi: 10.1186/s12864-015-1732-9 (PMC4548451; doi:10.1186/s12864-015-1732-9)
Supplement: Additional file 9: Table S6. — Predicted target genes of enriched miRNAs. [file 12864_2015_1732_MOESM9_ESM.xlsx]

## Sheet: Sheet1
Table S6. Predicted target genes of enriched miRNAs
miR-15abc/16/16abc/195/322/424/497/1907	miR-125a-5p/125b-5p/351/670/4319	miR-31
Adap1	Accsl	Actr5
Asf1b	Adamts4	Afap1
Atp2a2	Aldh1a3	Aldh1a2
Atp5g1	Anpep	Ampd2
Aurka	Arfgef2	Anln
Bcat1	Arsi	Bhlhe40
C1Qtnf1	Aurka	C1qtnf1
Camk2d	Bak1	Calu
Cast	Bcat1	Camk2d
Cc2D1b	C1Qtnf1	Ccne2
Ccne1	Camkk2	Ccr2
Cd40	Cbfb	Cct6A
Cd72	Cc2d1b	Cd177
Cd80	Cd300Lf	Cd84
Cdc25b	Cdc42Se1	Cdk1
Cdca4	Cdca4	Cldn2
Cdk12	Cerk	Clmn
Cenpn	Clec5a	Col5a1
Chid1	Clmn	Cotl1
Cldn2	Cntn2	Creb3l2
Clmn	Cotl1	Csnk1d
Clspn	E2F3	Cxcl9
Clu	Efna5	Cyc1
Col1a1	Entpd7	Dpy19l3
Col24a1	Ereg	Ece2
Crebl2	Fam115c	Eya3
Ctps	Fchsd1	Fxn
Cxcl10	Fkbp10	Gpatch3
Dcaf7	Gas7	Grb10
Dctd	Gosr2	Gspt1
Dnajc11	Grb10	Has2
Dolpp1	Hinfp	Hmox1
Dpy19l3	Hnrnpa2b1	Htt
E2f3	Il17ra	Ifi30
E2f7	Itga7	Igf1
Ece2	Itpkc	Ikzf1
Eftud2	Katnb1	Klhl32
Eif2b2	Kif24	Lyl1
Enc1	Lhfpl2	Masp2
Entpd7	Loxl1	Mlec
Etv4	Loxl4	Myo5a
Eya3	Ly86	Nsf
Fcamr	Man1c1	Nsl1
Fchsd1	Map2k7	Oxsr1
Foxk2	Mgat4a	Pbk
Fxyd4	Mlec	Pde1b
Gadd45g	Mmp12	Pkmyt1
Galnt1	Mrc1	Psat1
Gosr2	Mrps10	Ptafr
Has2	Mthfd2	Ptgs1
Hmga1	Myd88	Rab13
Hnrnpa1	Ndufv3	Rab3Il1
Hnrnpa2b1	Neil3	Rfwd3
Htt	Nlgn2	Sec61a1
Igf1	Nrm	Sf3b3
Incenp	Pde1b	Sh3bp1
Katnb1	Pik3cg	Sh3bp2
Kcnab2	Pip4k2b	Sh3pxd2b
Kcnn4	Polq	Slc36a1
Kif23	Ppard	Slc39a14
Krt14	Ppm1h	Slc41a1
Ldoc1	Prrc1	Sorcs2
Litaf	Psd4	Srm
Lrrc55	Ptges	Ssr3
Lrrc59	Ptgir	Tbc1d13
Ly9	Rab8b	Tmem120b
Lyzl4	Rftn1	Tnip1
Map2k7	Rnf26	Uck2
Metap1	S100a14	Uhmk1
Metrnl	Scly	Unc93b1
Mgat4a	Serpinb5	Xylt1
Micu1	Sf3b3
Mre11a	Sgpl1
Necap2	Sidt2
Nisch	Sit1
Nsf	Slc16a6
Nuak2	Slc39a11
Phf19	Slc39a13
Phlda3	Slc6a17
Pole3	Smpd3
Ppard	Sorcs2
Pprc1	Spsb4
Prmt5	Suv39h1
Prr11	Sv2A
Psd4	Tbrg4
Psme3	Thy1
Ptgir	Tmem120b
Rab3b	Tnf
Rab3Il1	Tnfrsf1b
Rad51	Traf3
Rdh12	Ubash3a
Rftn1	Uck2
Rfwd3	Vac14
Rnf41	Wdr1
Rspo3
Sec61a1
Selp
Sh3kbp1
Sidt2
Sla2
Slc11a1
Slc16a6
Slc36a1
Slc39a13
Slc6a17
Slc7a11
Smad5
Smpd3
Sorcs2
Spcs3
Spsb4
Ssrp1
Stk19
Tarbp2
Tlr1
Tonsl
Traf3
Trem1
Ttc39b
Ubiad1
Uhmk1
Ung
Uqcrc1
Usp9X
